# Supplementary material for: In vivo cell biological screening identifies an endocytic capture mechanism for T-tubule formation
Source: Nat Commun. 2020 Jul 24;11:3711. doi: 10.1038/s41467-020-17486-w (PMC7381618; doi:10.1038/s41467-020-17486-w)
Supplement: Supplementary file 7 — Supplementary Data 1 [file 41467_2020_17486_MOESM7_ESM.xlsx]

## Sheet: Supplementary_Data1.csv
Supplementary Data 1. DNA constructs used in this study and Addgene identifiers
Vector name	Reference	Repository	Identifier		Supplementary Data 1: references
pME-2PH-PLCd	2	Addgene	71283
pME-actn2	This study	Addgene	109550		2. Ariotti, N. et al. Modular detection of GFP-labeled proteins for rapid screening by
pME-BTK-PH	2	Addgene	67673		electron microscopy in cells and organisms. Dev Cell 35, 513-525 (2015).
pME-Cav3	This study	Addgene	109570		3. Don, E.K. et al. A Tol2 Gateway-compatible toolbox for the study of the nervous
pME-Cavin4a	This study	Addgene	109653		system and neurodegenerative disease. Zebrafish 14, 69-72 (2017).
pME-Cavin4b	This study	Addgene	109652		4. Kwan, K.M. et al. The Tol2kit: a multisite gateway-based construction kit for Tol2
pME-CD44a	This study	Addgene	109575		transposon transgenesis constructs. Dev Dyn 236, 3088-3099 (2007).
pME-CD44b	This study	Addgene	109576		5. Wang, J.T.H. et al. The SNX-PX-BAR family in macropinocytosis: the regulation of macropinosome formation by SNX-PX-BAR proteins. PloS One 5, e13763
pME-EGFP-NS	3	Addgene	75341		(2010).
pME-GalT	This study	Addgene	109558		6. Villefranc, J.A., Amigo, J. & Lawson, N.D. Gateway compatible vectors for
pME-lamp1	This study	Addgene	109559		analysis of gene function in the zebrafish. Dev Dyn 236, 3077-3087 (2007).
pME-Lifeact	This study	Addgene	109545		7. Jao, L.-E., Wente, S.R. & Chen, W. Efficient multiplex biallelic zebrafish genome
pME-mKate2-GPI-pA	This study	Addgene	109542		editing using a CRISPR nuclease system. Proc Natl Acad Sci USA 110, 13904-
pME-mKate2-KDEL-pA	This study	Addgene	109546		13909 (2013).
pME-mKate2-NS	This study	Addgene	109729
pME-mScarlet-NS	This study	Addgene	140874
pME-mScarlet-STOP	This study	Addgene	140876
pME-myristo	This study	Addgene	109541
pME-nls-transposase-nls	This study	Addgene	140869
pME-TCAP	This study	Addgene	109549
p3E-2xFYVE	2	Addgene	109557
p3E-ARF1	This study	Addgene	109589
p3E-ARF1-DN	This study	Addgene	109590
p3E-ARF6	This study	Addgene	109591
p3E-ARF6-DN	This study	Addgene	109592
p3E-ATG18	This study	Addgene	109556
p3E-Bin1a	This study	Addgene	109588
p3E-Bin1b	This study	Addgene	109561
p3E-CaaX(tH)	This study	Addgene	109539
p3E-CaaX(tK)	This study	Addgene	109540
p3E-CDC42	This study	Addgene	109583
p3E-CDC42-DN	This study	Addgene	109584
p3E-Clta	This study	Addgene	109585
p3E-Cltb	This study	Addgene	109586
p3E-Dnm2a	This study	Addgene	109571
p3E-Dnm2a-DN	This study	Addgene	109572
p3E-Dnm2b	This study	Addgene	109573
p3E-Dnm2b-DN	This study	Addgene	109574
p3E-DysF	This study	Addgene	109544
p3E-EEA1	This study	Addgene	109560
p3E-EGFP	This study	Addgene	140877
p3E-EHD1a	This study	Addgene	109564
p3E-EHD1a-dEH	This study	Addgene	109565
p3E-EHD1b	This study	Addgene	109566
p3E-EHD1b-dEH	This study	Addgene	109567
p3E-EHD2a	This study	Addgene	109568
p3E-EHD2b	This study	Addgene	109569
p3E-FAPP1	This study	Addgene	109555
p3E-ING2	This study	Addgene	109554
p3E-jph1a	This study	Addgene	109551
p3E-Lact-C2	This study	Addgene	109553
p3E-mKate2	This study	Addgene	109730
p3E-mScarlet	This study	Addgene	140875
p3E-MTM1	This study	Addgene	109543
p3E-pA	4		N/A
p3E-Pacsin2	This study	Addgene	109587
p3E-SERCA1	This study	Addgene	109552
p3E-rab1aa	This study	Addgene	109673
p3E-rab1ab	This study	Addgene	109674
p3E-rab1ba	This study	Addgene	109675
p3E-rab1bb	This study	Addgene	109676
p3E-rab2a	This study	Addgene	109687
p3E-rab3aa	This study	Addgene	109703
p3E-rab3ab	This study	Addgene	109704
p3E-Rab3b	This study	Addgene	109752
p3E-rab3c	This study	Addgene	109705
p3E-rab3da	This study	Addgene	109706
p3E-rab3db	This study	Addgene	109707
p3E-rab4a	This study	Addgene	109714
p3E-rab4a-DN	This study	Addgene	109735
p3E-rab4a-CA	This study	Addgene	109736
p3E-rab4b	This study	Addgene	109715
p3E-rab5aa	This study	Addgene	109716
p3E-rab5ab	This study	Addgene	109717
p3E-rab5b	This study	Addgene	109718
p3E-rab5c	This study	Addgene	109719
p3E-rab5c-DN	This study	Addgene	109737
p3E-rab5c-CA	This study	Addgene	109738
p3E-rab6a	This study	Addgene	109720
p3E-rab6a-DN	This study	Addgene	145303
p3E-rab6a-CA	This study	Addgene	109733
p3E-rab6ba	This study	Addgene	109721
p3E-rab6bb	This study	Addgene	109722
p3E-rab7a	This study	Addgene	109723
p3E-rab7b	This study	Addgene	109724
p3E-rab8a	This study	Addgene	109725
p3E-rab8a-DN	This study	Addgene	145305
p3E-rab8a-CA	This study	Addgene	145304
p3E-rab8b	This study	Addgene	109726
p3E-rab9a	This study	Addgene	109727
p3E-rab9b	This study	Addgene	109728
p3E-rab10	This study	Addgene	109661
p3E-rab11a	This study	Addgene	109662
p3E-rab11a-DN	This study	Addgene	109739
p3E-rab11a-CA	This study	Addgene	109740
p3E-rab11al	This study	Addgene	109663
p3E-rab11ba	This study	Addgene	109664
p3E-rab11ba-DN	This study	Addgene	145291
p3E-rab11ba-CA	This study	Addgene	145290
p3E-rab11bb	This study	Addgene	109665
p3E-rab12	This study	Addgene	109666
p3E-rab13	This study	Addgene	109667
p3E-rab13-DN	This study	Addgene	145293
p3E-rab13-CA	This study	Addgene	145292
p3E-rab14	This study	Addgene	109668
p3E-rab14l	This study	Addgene	109669
p3E-rab15	This study	Addgene	109670
p3E-rab18a	This study	Addgene	109671
p3E-rab18b	This study	Addgene	109672
p3E-Rab19	This study	Addgene	109753
p3E-rab20	This study	Addgene	109677
p3E-rab21	This study	Addgene	109678
p3E-rab22a	This study	Addgene	109679
p3E-rab22a-DN	This study	Addgene	145295
p3E-rab22a-CA	This study	Addgene	145294
p3E-rab23	This study	Addgene	109680
p3E-rab23-DN	This study	Addgene	109734
p3E-rab23-CA	This study	Addgene	145296
p3E-rab24	This study	Addgene	109681
p3E-rab25a	This study	Addgene	109682
p3E-rab25b	This study	Addgene	109683
p3E-rab26	This study	Addgene	109684
p3E-rab26-DN	This study	Addgene	109745
p3E-rab26-CA	This study	Addgene	109746
p3E-rab27a	This study	Addgene	109685
p3E-Rab27b	This study	Addgene	109754
p3E-rab28	This study	Addgene	109686
p3E-rab28-DN	This study	Addgene	145298
p3E-rab28-CA	This study	Addgene	145927
p3E-rab30	This study	Addgene	109688
p3E-Rab31	This study	Addgene	109755
p3E-rab32a	This study	Addgene	109689
p3E-rab32b	This study	Addgene	109690
p3E-rab32b-DN	This study	Addgene	145300
p3E-rab32b-CA	This study	Addgene	145299
p3E-rab33a	This study	Addgene	109691
p3E-rab33ba	This study	Addgene	109692
p3E-Rab33bb	This study	Addgene	109756
p3E-rab33bb-DN	This study	Addgene	109741
p3E-rab33bb-CA	This study	Addgene	109742
p3E-rab34a	This study	Addgene	109693
p3E-rab34b	This study	Addgene	109694
p3E-rab35a	This study	Addgene	109695
p3E-rab35b	This study	Addgene	109696
p3E-rab36	This study	Addgene	109697
p3E-rab37	This study	Addgene	109698
p3E-rab37-DN	This study	Addgene	109743
p3E-rab37-CA	This study	Addgene	109744
p3E-rab38a	This study	Addgene	109699
p3E-rab38a-DN	This study	Addgene	109747
p3E-rab38a-CA	This study	Addgene	109748
p3E-Rab38b	This study	Addgene	109757
p3E-Rab38c	This study	Addgene	109758
p3E-rab39a	This study	Addgene	109700
p3E-rab39ba	This study	Addgene	109701
p3E-rab39bb	This study	Addgene	109702
p3E-rab40b	This study	Addgene	109708
p3E-rab40b-DN	This study	Addgene	145302
p3E-rab40b-CA	This study	Addgene	145301
p3E-rab40c	This study	Addgene	109709
p3E-Rab41	This study	Addgene	109759
p3E-rab42a	This study	Addgene	109710
p3E-rab42b	This study	Addgene	109711
p3E-rab43	This study	Addgene	109712
p3E-rab44	This study	Addgene	109713
actb2-lifeact-mKate2	This study	Addgene	109750
actb2-mKate2-KDEL-pA	This study	Addgene	109749
actc1b- mKate2-KDEL-pA	This study	Addgene	109494
actc1b-2PH-PLCd-mKate2	This study	Addgene	109500
actc1b-actn2-mKate2	This study	Addgene	109751
actc1b-BTK-mKate2	This study	Addgene	109501
actc1b-Cav3-mKate2	This study	Addgene	109518
actc1b-Cavin4a-mKate2	This study	Addgene	109510
actc1b-Cavin4b-mKate2	This study	Addgene	109511
actc1b-CD44a-mKate2	This study	Addgene	109523
actc1b-CD44b-mKate2	This study	Addgene	109524
actc1b-GalT-mKate2	This study	Addgene	109506
actc1b-lamp1-mKate2	This study	Addgene	109507
actc1b-Lifeact-mKate2	This study	Addgene	109493
actc1b-mKate2-2xFYVEhgs	This study	Addgene	109505
actc1b-mKate2-ARF1	This study	Addgene	109535
actc1b-mKate2-ARF1-DN	This study	Addgene	109536
actc1b-mKate2-ARF6	This study	Addgene	109537
actc1b-mKate2-ARF6-DN	This study	Addgene	109538
actc1b-mKate2-ATG18	This study	Addgene	109504
actc1b-mKate2-Bin1a	This study	Addgene	109534
actc1b-mKate2-Bin1b	This study	Addgene	109509
actc1b-mKate2-CaaX(tH)	This study	Addgene	109487
actc1b-mKate2-CaaX(tK)	This study	Addgene	109488
actc1b-mKate2-CDC42	This study	Addgene	109531
actc1b-mKate2-CDC42-DN	This study	Addgene	109532
actc1b-mKate2-Dnm2a	This study	Addgene	109519
actc1b-mKate2-Dnm2a-DN	This study	Addgene	109520
actc1b-mKate2-Dnm2b	This study	Addgene	109521
actc1b-mKate2-Dnm2b-DN	This study	Addgene	109522
actc1b-mKate2-DysF	This study	Addgene	109492
actc1b-mKate2-EEA1	This study	Addgene	109508
actc1b-mKate2-EHD1a	This study	Addgene	109512
actc1b-mKate2-EHD1a-dEH	This study	Addgene	109513
actc1b-mKate2-EHD1b	This study	Addgene	109514
actc1b-mKate2-EHD1b-dEH	This study	Addgene	109515
actc1b-mKate2-EHD2a	This study	Addgene	109516
actc1b-mKate2-EHD2b	This study	Addgene	109517
actc1b-mKate2-FAPP1	This study	Addgene	109503
actc1b-mKate2-GPI-pA	This study	Addgene	109490
actc1b-mKate2-ING2	This study	Addgene	109502
actc1b-mKate2-jph1a	This study	Addgene	109497
actc1b-mKate2-LactC2	This study	Addgene	109499
actc1b-mKate2-MTM1	This study	Addgene	109491
actc1b-mKate2-Pacsin2	This study	Addgene	109533
actc1b-mKate2-SERCA1	This study	Addgene	109498
actc1b-myristo-mKate2	This study	Addgene	109489
actc1b-TCAP-mKate2	This study	Addgene	109496
actc1b-mKate2-rab1aa	This study	Addgene	109605
actc1b-mKate2-rab1ab	This study	Addgene	109606
actc1b-mKate2-rab1ba	This study	Addgene	109607
actc1b-mKate2-rab1bb	This study	Addgene	109608
actc1b-mKate2-rab2a	This study	Addgene	109619
actc1b-mKate2-rab3aa	This study	Addgene	109635
actc1b-mKate2-rab3ab	This study	Addgene	109636
actc1b-mKate2-Rab3b	This study	Addgene	109760
actc1b-mKate2-rab3c	This study	Addgene	109637
actc1b-mKate2-rab3da	This study	Addgene	109638
actc1b-mKate2-rab3db	This study	Addgene	109639
actc1b-mKate2-rab4a	This study	Addgene	109646
actc1b-mKate2-rab4a-DN	This study	Addgene	145315
actc1b-mKate2-rab4a-CA	This study	Addgene	145316
actc1b-mKate2-rab4b	This study	Addgene	109647
actc1b-mKate2-rab5aa	This study	Addgene	109648
actc1b-mKate2-rab5ab	This study	Addgene	109649
actc1b-mKate2-rab5b	This study	Addgene	109650
actc1b-mKate2-rab5c	This study	Addgene	109651
actc1b-mKate2-rab5c-DN	This study	Addgene	145319
actc1b-mKate2-rab5c-CA	This study	Addgene	145320
actc1b-mKate2-rab6a	This study	Addgene	109652
actc1b-mKate2-rab6a-DN	This study	Addgene	145307
actc1b-mKate2-rab6a-CA	This study	Addgene	145308
actc1b-mKate2-rab6ba	This study	Addgene	109653
actc1b-mKate2-rab6bb	This study	Addgene	109654
actc1b-mKate2-rab7a	This study	Addgene	109655
actc1b-mKate2-rab7b	This study	Addgene	109656
actc1b-mKate2-rab8a	This study	Addgene	109657
actc1b-mKate2-rab8a-DN	This study	Addgene	145337
actc1b-mKate2-rab8a-CA	This study	Addgene	145338
actc1b-mKate2-rab8b	This study	Addgene	109658
actc1b-mKate2-rab8b-DN	This study	Addgene	145371
actc1b-mKate2-rab8b-CA	This study	Addgene	145372
actc1b-mKate2-rab9a	This study	Addgene	109659
actc1b-mKate2-rab9b	This study	Addgene	109660
actc1b-mKate2-rab10	This study	Addgene	109593
actc1b-mKate2-rab11a	This study	Addgene	109594
actc1b-mKate2-rab11a-DN	This study	Addgene	145313
actc1b-mKate2-rab11a-CA	This study	Addgene	145314
actc1b-mKate2-rab11al	This study	Addgene	109595
actc1b-mKate2-rab11ba	This study	Addgene	109596
actc1b-mKate2-rab11ba-DN	This study	Addgene	145311
actc1b-mKate2-rab11ba-CA	This study	Addgene	145312
actc1b-mKate2-rab11bb	This study	Addgene	109597
actc1b-mKate2-rab12	This study	Addgene	109598
actc1b-mKate2-rab13	This study	Addgene	109599
actc1b-mKate2-rab13-DN	This study	Addgene	145329
actc1b-mKate2-rab13-CA	This study	Addgene	145330
actc1b-mKate2-rab14	This study	Addgene	109600
actc1b-mKate2-rab14l	This study	Addgene	109601
actc1b-mKate2-rab15	This study	Addgene	109602
actc1b-mKate2-rab18a	This study	Addgene	109603
actc1b-mKate2-rab18b	This study	Addgene	109604
actc1b-mKate2-Rab19	This study	Addgene	109761
actc1b-mKate2-rab20	This study	Addgene	109609
actc1b-mKate2-rab21	This study	Addgene	109610
actc1b-mKate2-rab22a	This study	Addgene	109611
actc1b-mKate2-rab22a-DN	This study	Addgene	145317
actc1b-mKate2-rab22a-CA	This study	Addgene	145318
actc1b-mKate2-rab23	This study	Addgene	109612
actc1b-mKate2-rab23-DN	This study	Addgene	145309
actc1b-mKate2-rab23-CA	This study	Addgene	145310
actc1b-mKate2-rab24	This study	Addgene	109613
actc1b-mKate2-rab25a	This study	Addgene	109614
actc1b-mKate2-rab25b	This study	Addgene	109615
actc1b-mKate2-rab26	This study	Addgene	109616
actc1b-mKate2-rab26-DN	This study	Addgene	145333
actc1b-mKate2-rab26-CA	This study	Addgene	145334
actc1b-mKate2-rab27a	This study	Addgene	109617
actc1b-mKate2-Rab27b	This study	Addgene	109762
actc1b-mKate2-rab28	This study	Addgene	109618
actc1b-mKate2-rab28-DN	This study	Addgene	145321
actc1b-mKate2-rab28-CA	This study	Addgene	145322
actc1b-mKate2-rab30	This study	Addgene	109620
actc1b-mKate2-rab31	This study	Addgene	109763
actc1b-mKate2-rab32a	This study	Addgene	109621
actc1b-mKate2-rab32b	This study	Addgene	109622
actc1b-mKate2-rab32b-DN	This study	Addgene	145325
actc1b-mKate2-rab32b-CA	This study	Addgene	145326
actc1b-mKate2-rab33a	This study	Addgene	109623
actc1b-mKate2-rab33ba	This study	Addgene	109624
actc1b-mKate2-rab33bb	This study	Addgene	109764
actc1b-mKate2-rab33bb-DN	This study	Addgene	145323
actc1b-mKate2-rab33bb-CA	This study	Addgene	145324
actc1b-mKate2-rab34a	This study	Addgene	109625
actc1b-mKate2-rab34b	This study	Addgene	109626
actc1b-mKate2-rab35a	This study	Addgene	109627
actc1b-mKate2-rab35b	This study	Addgene	109628
actc1b-mKate2-rab36	This study	Addgene	109629
actc1b-mKate2-rab37	This study	Addgene	109630
actc1b-mKate2-rab37-DN	This study	Addgene	145331
actc1b-mKate2-rab37-CA	This study	Addgene	145332
actc1b-mKate2-rab38a	This study	Addgene	109631
actc1b-mKate2-rab38a-DN	This study	Addgene	145335
actc1b-mKate2-rab38a-CA	This study	Addgene	145336
actc1b-mKate2-Rab38b	This study	Addgene	109765
actc1b-mKate2-Rab38c	This study	Addgene	109766
actc1b-mKate2-rab39a	This study	Addgene	109632
actc1b-mKate2-rab39ba	This study	Addgene	109633
actc1b-mKate2-rab39bb	This study	Addgene	109634
actc1b-mKate2-rab40b	This study	Addgene	109640
actc1b-mKate2-rab40b-DN	This study	Addgene	145327
actc1b-mKate2-rab40b-CA	This study	Addgene	145328
actc1b-mKate2-rab40c	This study	Addgene	109641
actc1b-mKate2-Rab41	This study	Addgene	109767
actc1b-mKate2-rab42a	This study	Addgene	109642
actc1b-mKate2-rab42b	This study	Addgene	109643
actc1b-mKate2-rab43	This study	Addgene	109644
actc1b-mKate2-rab44	This study	Addgene	109645
mScarlet-bin1b in pCSDEST2	This study	Addgene	145306
Cav3-EGFP in pCSDEST2	This study	Addgene	140889
EGFP-CaaX(tH) in pCSDEST2	This study	Addgene	140890
EGFP-Rab8a in pCSDEST2	This study	Addgene	140880
EGFP-Rab8b in pCSDEST2	This study	Addgene	140881
EGFP-Rab13 in pCSDEST2	This study	Addgene	140879
EGFP-Rab19 in pCSDEST2	This study	Addgene	140888
EGFP-Rab26 in pCSDEST2	This study	Addgene	140884
EGFP-Rab32b in pCSDEST2	This study	Addgene	140885
EGFP-Rab33bb in pCSDEST2	This study	Addgene	140882
EGFP-Rab37 in pCSDEST2	This study	Addgene	140886
EGFP-Rab38a in pCSDEST2	This study	Addgene	140887
EGFP-Rab40b in pCSDEST2	This study	Addgene	140883
EGFP-SNX8 (mouse) in pEGFP-C1	5	N/A	N/A
pT3TS_Transposase	This study	Addgene	109768
nls-transposase-nls-pA in pT3TS-Dest	This study	Addgene	140873
pDONR_p1-p3	This study	Addgene	140865
pCSDEST2	6	Addgene	22424
pDEST-actb2-ccdb	This study	Addgene	109770
pDEST-actc1b-ccdb	This study	Addgene	109771
pDEST-actc1b-ccdb-mKate2	This study	Addgene	109731
pDEST-actc1b-mKate2-ccdb	This study	Addgene	109732
pDEST-Tol2-pA2	4	N/A	N/A
pT3TS-Dest_R1-R3	This study	Addgene	140878
pT7gRNA-ccdb	This study	Addgene	140864
pT7gRNA-smyhc1_977	This study	Addgene	140867
pT7gRNA-ttn.1_C3	This study	Addgene	140866
pT7tyrgRNA	7	Addgene	46761
