# Supplementary material for: In vivo cell biological screening identifies an endocytic capture mechanism for T-tubule formation
Source: Nat Commun. 2020 Jul 24;11:3711. doi: 10.1038/s41467-020-17486-w (PMC7381618; doi:10.1038/s41467-020-17486-w)
Supplement: Supplementary file 10 — Supplementary Software [file 41467_2020_17486_MOESM10_ESM.zip]

Archive with 19 entries (18 files):
- Macro1_GEN_Split_to_tif_CZI_AND_LSM.ijm
- __MACOSX/
- __MACOSX/._Macro1_GEN_Split_to_tif_CZI_AND_LSM.ijm
- Macro7_Gen_Put_circle.ijm
- __MACOSX/._Macro7_Gen_Put_circle.ijm
- Macro8_TT_localisation_comparison.ijm
- __MACOSX/._Macro8_TT_localisation_comparison.ijm
- ROI_to_svg_python.py
- __MACOSX/._ROI_to_svg_python.py
- Macro5_TT_perturbation_process.ijm
- __MACOSX/._Macro5_TT_perturbation_process.ijm
- Macro3_GEN_Split_to_green_and_blue_highlight_saturated.ijm
- __MACOSX/._Macro3_GEN_Split_to_green_and_blue_highlight_saturated.ijm
- Macro4_TT_Get_box_ROIs_for_amplitude_comparison.ijm
- __MACOSX/._Macro4_TT_Get_box_ROIs_for_amplitude_comparison.ijm
- Macro2_GEN_Morphometrics_.ijm
- __MACOSX/._Macro2_GEN_Morphometrics_.ijm
- Macro6_TT_Get_circle_ROIs_for_localisation_comparison.ijm
- __MACOSX/._Macro6_TT_Get_circle_ROIs_for_localisation_comparison.ijm
