# Supplementary material for: In vivo cell biological screening identifies an endocytic capture mechanism for T-tubule formation
Source: Nat Commun. 2020 Jul 24;11:3711. doi: 10.1038/s41467-020-17486-w (PMC7381618; doi:10.1038/s41467-020-17486-w)
Supplement: Supplementary file 10 — Supplementary Software [file 41467_2020_17486_MOESM10_ESM.zip › Macro1_GEN_Split_to_tif_CZI_AND_LSM.ijm]

//Macro 1 “GEN_Split_to_tif_CZI_AND_LSM.ijm

//TAKES .LSM OR CZI FILES AND SPLITS INTO DIFFERENT FILES FOR THE SINGLE CHANNELS AND A MERGE

// SPECIFYING DIRECTORY, LISTING INPUT FILES AND MAKING RESULTS FOLDER
Imagepath = getDirectory("Choose a Directory containing lsm/czi files");
list = getFileList(Imagepath);

//SETTING UP LOG FILE
 print("\\Clear");
getDateAndTime(year, month, dayOfWeek, dayOfMonth, hour, minute, second, msec);

if (dayOfMonth<10) {
dayOfMonth = "0" + toString(dayOfMonth);
}

month = month+1;
if (month<10) {
month = "0" + month;
}

if (hour<10) {
hour = "0" + hour;
}

if (minute<10) {
minute = "0" + minute;
}

    ts = toString(dayOfMonth) + "-" + month + "-" + year + " " + hour + ":" + minute;
    IJ.log("STARTED macro: Split_to_tif_CZI_AND_LSM_v4.ijm, " + ts);

//SPECIFYING FILE EXTENSIONS
ImageEnd = ".lsm";
ImageEnd1 = ".czi";

// DIALOGUE BOX FOR INPUT
		subfolder = "Split";
		Dialog.create("Specify Variables");
			Dialog.addString("New subfolder:", subfolder, 30);
			Dialog.addCheckbox("Enhance Contrast (0.35% saturated pixels)", false);
			Dialog.addCheckbox("Convert to 8-bit RGB", false);
			Dialog.addCheckbox("Save single channels", true);
			Dialog.addCheckbox("Save merge", true);
			Dialog.addCheckbox("Use Channel Shuffler", false);
			Dialog.addCheckbox("Notify about unprocessed stacks/multichannel files", false);
			Dialog.show();
		subfolder = Dialog.getString();
		EnhCont = Dialog.getCheckbox();
		eightbit = Dialog.getCheckbox();
		single = Dialog.getCheckbox();
		merge = Dialog.getCheckbox();
		shuffler = Dialog.getCheckbox();
		unprocessed = Dialog.getCheckbox();

     resultsDir = Imagepath+subfolder+"/";
     File.makeDirectory(resultsDir);

    IJ.log("Input folder: " + Imagepath);
    IJ.log("Subfolder: " + subfolder);
		if(EnhCont==1)	{
		EnhCont_txt = "YES";
		} else {EnhCont_txt = "NO";}
    IJ.log("Enhance Contrast (0.35% saturated pixels): " + EnhCont_txt);
		if(eightbit==1)	{
		eightbit_txt = "YES";
		} else {eightbit_txt = "NO";}
    IJ.log("Convert to 8-bit RGB: " + eightbit_txt);
		if(single==1)	{
		single_txt = "YES";
		} else {single_txt = "NO";}
    IJ.log("Save single channels: " + single_txt);
		if(merge==1)	{
		merge_txt = "YES";
		} else {merge_txt = "NO";}
    IJ.log("Save merge: " + merge_txt);
		if(shuffler==1)	{
		shuffler_txt = "YES";
		} else {shuffler_txt = "NO";}
    IJ.log("Use Channel Shuffler: " + shuffler_txt);
		if(unprocessed==1)	{
		unprocessed_txt = "YES";
		} else {unprocessed_txt = "NO";}
    IJ.log("Notify about unprocessed stacks/multichannel files: " + unprocessed_txt);

//LOOP

for (i=0; i<list.length; i++) 					{

// FOR LSM IMAGE FILES

 if (endsWith(list[i],ImageEnd))				{

  open(Imagepath+list[i]);
  orig = getTitle();
  IJ.log("File opened: " + orig);
  nodotname = replace(orig,ImageEnd, "");

//CLOSE SINGLE CHANNEL AND 4+ CHANNEL IMAGES WITHOUT SAVING
getDimensions(width, height, channels, slices, frames);
   if (frames>1 || slices>1)	{
//CHANNEL NUMBER RESET NEEDED IN ORDER TO NOT CONFUSE LATER WITH 1 CHANNEL IMAGES THAT HAVE MULTIPLE SLICES/FRAMES
   channels = 0;
   if (unprocessed==true)	{
waitForUser( "Input problem","This image is a stack");
								}
   IJ.log("***File is a stack, not saved");
  close();
								}
   if (channels>=4) 							{
   if (unprocessed==true)		{
waitForUser( "Input problem","This image has more than 3 channels");
									}
   IJ.log("***File has >4 channels, not saved");
  close();
												} 
   if (channels==1 && frames==1 && slices==1) {
					run("Grays");
		// ENHANCE CONTRAST
				if (EnhCont==true)	{
					run("Enhance Contrast", "saturated=0.35");
										}

		// CONVERT TO 8-BIT RGB
				if (eightbit==true) 	{
					run("RGB Color");
										}
saveAs("tiff", resultsDir+nodotname+"_single_channel.tif");
   IJ.log("File saved: " + nodotname+"_single_channel.tif");
close();
												}
   if (channels==2 || channels ==3)  {

  		// MANUAL CHANNEL SHUFFLER
				if (shuffler==true)	{
					run("Arrange Channels...");
										}
  run("Split Channels");
  ChannelNo = nImages();


  		// AUTO CHANNEL SHUFFLER - DEFAULT FOR TWO CHANNELS IS GR, THREE IS BRG
if (shuffler==false)	{

   if (ChannelNo==2) 		{
        selectWindow("C1-"+orig);
					run("Green");
        selectWindow("C2-"+orig);
					run("Red");
   							}

   if (ChannelNo==3) 		{
        selectWindow("C1-"+orig);
					run("Blue");
        selectWindow("C2-"+orig);
					run("Red");
        selectWindow("C3-"+orig);
					run("Green");
   							}
						}


  selectWindow("C1-"+orig);
		// ENHANCE CONTRAST
				if (EnhCont==true)	{
					run("Enhance Contrast", "saturated=0.35");
										}

  selectWindow("C2-"+orig);
		// ENHANCE CONTRAST
				if (EnhCont==true) 	{
					run("Enhance Contrast", "saturated=0.35");
										}

   if (ChannelNo==3) 		{
        selectWindow("C3-"+orig);
		// ENHANCE CONTRAST
				if (EnhCont==true) 	{
					run("Enhance Contrast", "saturated=0.35");
										}
   							}

//CHANNEL MERGING. FIJI DEFAULTS ARE: c1=RED, c2=GREEN, c3=BLUE
if (ChannelNo==2) 			{
run("Merge Channels...", "c1=C1-"+orig+" c2=C2-"+orig+" create keep");
   								}

if (ChannelNo==3) 			{
run("Merge Channels...", "c3=C3-"+orig+" c2=C2-"+orig+" c1=C1-"+orig+" create keep");
   								}

  
  selectWindow("C1-"+orig);
		// CONVERT TO 8-BIT RGB
				if (eightbit==true) 	{
					run("RGB Color");
										}
if (single==true) 		{
  saveAs("tiff", resultsDir+nodotname+"_C1.tif");
   IJ.log("File saved: " +nodotname+"_C1.tif");
						}
  close();

  selectWindow("C2-"+orig);
		// CONVERT TO 8-BIT RGB
				if (eightbit==true) 	{
					run("RGB Color");
										}
if (single==true) 		{
  saveAs("tiff", resultsDir+nodotname+"_C2.tif");
   IJ.log("File saved: " +nodotname+"_C2.tif");
						}
  close();

if (ChannelNo==3) 				{
	selectWindow("C3-"+orig);
		// CONVERT TO 8-BIT RGB
				if (eightbit==true) 		{
					run("RGB Color");
											}
if (single==true) 		{
  saveAs("tiff", resultsDir+nodotname+"_C3.tif");
   IJ.log("File saved: " +nodotname+"_C3.tif");
						}
  close();
   									}

  selectWindow(orig);

		// CONVERT TO 8-BIT RGB
				if (eightbit==true) 	{
					run("RGB Color");
										}
if (merge==true) 		{
  saveAs("tiff", resultsDir+nodotname+"_merge.tif");
   IJ.log("File saved: " +nodotname+"_merge.tif");
						}
run("Close All");
  
												}
} // END OF LSM LOOP


 if (endsWith(list[i],ImageEnd1))				{  // START OF CZI LOOP

run("Bio-Formats Importer", "open=" +Imagepath+list[i]+" color_mode=Default view=Hyperstack stack_order=XYCZT");
  orig = getTitle();
  IJ.log("File opened: " + orig);
  nodotname = replace(orig,ImageEnd1, "");

//CLOSE SINGLE CHANNEL AND 4+ CHANNEL IMAGES WITHOUT SAVING
getDimensions(width, height, channels, slices, frames);
   if (frames>1 || slices>1)	{
//CHANNEL NUMBER RESET NEEDED IN ORDER TO NOT CONFUSE LATER WITH 1 CHANNEL IMAGES THAT HAVE MULTIPLE SLICES/FRAMES
   channels = 0;
   if (unprocessed==true)	{
waitForUser( "Input problem","This image is a stack");
								}
   IJ.log("***File is a stack, not saved");
  close();
								}
   if (channels>=4) 							{
   if (unprocessed==true)		{
waitForUser( "Input problem","This image has more than 3 channels");
									}
   IJ.log("***File has >4 channels, not saved");
  close();
												} 
   if (channels==1 && frames==1 && slices==1) {
					run("Grays");
		// ENHANCE CONTRAST
				if (EnhCont==true)	{
					run("Enhance Contrast", "saturated=0.35");
										}

		// CONVERT TO 8-BIT RGB
				if (eightbit==true) 	{
					run("RGB Color");
										}
saveAs("tiff", resultsDir+nodotname+"_single_channel.tif");
   IJ.log("File saved: " + nodotname+"_single_channel.tif");
close();
												}
   if (channels==2 || channels ==3)  {

  		// MANUAL CHANNEL SHUFFLER
				if (shuffler==true)	{
					run("Arrange Channels...");
										}
  run("Split Channels");
  ChannelNo = nImages();


  		// AUTO CHANNEL SHUFFLER - DEFAULT FOR TWO CHANNELS IS GR, THREE IS BRG
if (shuffler==false)	{

   if (ChannelNo==2) 		{
        selectWindow("C1-"+orig);
					run("Green");
        selectWindow("C2-"+orig);
					run("Red");
   							}

   if (ChannelNo==3) 		{
        selectWindow("C1-"+orig);
					run("Blue");
        selectWindow("C2-"+orig);
					run("Red");
        selectWindow("C3-"+orig);
					run("Green");
   							}
						}


  selectWindow("C1-"+orig);
		// ENHANCE CONTRAST
				if (EnhCont==true)	{
					run("Enhance Contrast", "saturated=0.35");
										}

  selectWindow("C2-"+orig);
		// ENHANCE CONTRAST
				if (EnhCont==true) 	{
					run("Enhance Contrast", "saturated=0.35");
										}

   if (ChannelNo==3) 		{
        selectWindow("C3-"+orig);
		// ENHANCE CONTRAST
				if (EnhCont==true) 	{
					run("Enhance Contrast", "saturated=0.35");
										}
   							}

//CHANNEL MERGING. FIJI DEFAULTS ARE: c1=RED, c2=GREEN, c3=BLUE
if (ChannelNo==2) 			{
run("Merge Channels...", "c1=C1-"+orig+" c2=C2-"+orig+" create keep");
   								}

if (ChannelNo==3) 			{
run("Merge Channels...", "c3=C3-"+orig+" c2=C2-"+orig+" c1=C1-"+orig+" create keep");
   								}

  
  selectWindow("C1-"+orig);
		// CONVERT TO 8-BIT RGB
				if (eightbit==true) 	{
					run("RGB Color");
										}
if (single==true) 		{
  saveAs("tiff", resultsDir+nodotname+"_C1.tif");
   IJ.log("File saved: " +nodotname+"_C1.tif");
						}
  close();

  selectWindow("C2-"+orig);
		// CONVERT TO 8-BIT RGB
				if (eightbit==true) 	{
					run("RGB Color");
										}
if (single==true) 		{
  saveAs("tiff", resultsDir+nodotname+"_C2.tif");
   IJ.log("File saved: " +nodotname+"_C2.tif");
						}
  close();

if (ChannelNo==3) 				{
	selectWindow("C3-"+orig);
		// CONVERT TO 8-BIT RGB
				if (eightbit==true) 		{
					run("RGB Color");
											}
if (single==true) 		{
  saveAs("tiff", resultsDir+nodotname+"_C3.tif");
   IJ.log("File saved: " +nodotname+"_C3.tif");
						}
  close();
   									}

  selectWindow(orig);

		// CONVERT TO 8-BIT RGB
				if (eightbit==true) 	{
					run("RGB Color");
										}
if (merge==true) 		{
  saveAs("tiff", resultsDir+nodotname+"_merge.tif");
   IJ.log("File saved: " +nodotname+"_merge.tif");
						}
run("Close All");
  
												}
			} //END OF CZI LOOP

												} //END OF FULL LOOP

getDateAndTime(year, month, dayOfWeek, dayOfMonth, hour, minute, second, msec);

twodigityear = year - 2000;

if (dayOfMonth<10) {
dayOfMonth = "0" + toString(dayOfMonth);
}

month = month+1;
if (month<10) {
month = "0" + month;
}

if (hour<10) {
hour = "0" + hour;
}

if (minute<10) {
minute = "0" + minute;
}

    ts = toString(dayOfMonth) + "-" + month + "-" + year + " " + hour + ":" + minute;
    IJ.log("FINISHED processing: " + ts);
selectWindow("Log");
saveAs("Text", resultsDir+twodigityear+month+toString(dayOfMonth)+"_"+hour+"h"+minute+"m"+"_Log.txt");
showMessage( "Fin","FINISHED Processing");
