# Supplementary material for: In vivo cell biological screening identifies an endocytic capture mechanism for T-tubule formation
Source: Nat Commun. 2020 Jul 24;11:3711. doi: 10.1038/s41467-020-17486-w (PMC7381618; doi:10.1038/s41467-020-17486-w)
Supplement: Supplementary file 10 — Supplementary Software [file 41467_2020_17486_MOESM10_ESM.zip › Macro7_Gen_Put_circle.ijm]

//Macro 7 “GEN_Put_circle.ijm”

macro "Put circle [6]"{
	if (!startsWith(getInfo("command.name"), "^"))
		exit("Use keyboard shortcut '6'");
				if (selectionType!=10)		{
		    	showMessage("Make point selection");
		    								}
		    if (selectionType==10)		{
			pxdiameter=0.25;//Specify the diameter of the circle in um here
			getPixelSize(unit, pixelWidth, pixelHeight);
			umdiameter = pxdiameter/pixelWidth;
			getSelectionCoordinates(xpoint, ypoint);
			//IJ.log("x: " + xpoint[0] + "    y: " + ypoint[0]);
			makeOval(xpoint[0]-umdiameter, ypoint[0]-umdiameter, umdiameter*2, umdiameter*2);
			setForegroundColor(255, 255, 255);
			run("Fill", "slice");
			roiManager("Add");
			roiManager("Show All with labels");
			roiManager("Show All");
						}
						
}//macro
