# Supplementary material for: In vivo cell biological screening identifies an endocytic capture mechanism for T-tubule formation
Source: Nat Commun. 2020 Jul 24;11:3711. doi: 10.1038/s41467-020-17486-w (PMC7381618; doi:10.1038/s41467-020-17486-w)
Supplement: Supplementary file 10 — Supplementary Software [file 41467_2020_17486_MOESM10_ESM.zip › Macro8_TT_localisation_comparison.ijm]

//Macro 8 “TT_localisation_comparison_process.ijm”

print("\\Clear");
// SPECIFYING DIRECTORY, LISTING INPUT FILES AND MAKING RESULTS FOLDER
     Imagepath = getDirectory("Choose a Directory containing image files");
     //Imagepath = "/Users/thomas.hall/Desktop/test/";
     ROIpath = getDirectory("Choose a Directory containing ROI files");
	//ROIpath = "/Users/thomas.hall/Desktop/test/ROIs/";
     list = getFileList(Imagepath);

//NEED TO SPECIFY AN INITIAL STRING FOR nodotname WHICH WILL GET REPLACED
nodotname = "xxxxx";

//SET VARIABLES HERE
//Sarcolemma vs TT
	row = 0;
	MaxIntensityArray = newArray(0);
	ImageEnd = ".czi";
	Channels = 2;
	TTend = "_TTs_ROI.zip";
	SarcolemmaEnd = "_Sarcolemma_ROI.zip";
	BetweenEnd = "_between_TTs_ROI.zip";
	FilterRad = 1;
	
	Dialog.create("Specify Variables");
					//Channel = getDirectory("Choose a Directory containing ROI files");
		Dialog.addString("Image Filenames end with:", ImageEnd, 30);
		Dialog.addString("TT ROI Filenames end with:", TTend, 30);
		Dialog.addString("Sarcolemma ROI Filenames end with:", SarcolemmaEnd, 30);
		Dialog.addString("Between TT ROI Filenames end with:", BetweenEnd, 30);
		Dialog.addCheckbox("Use median filter", true);
		Dialog.addNumber("Radius for filter:", FilterRad);
		Dialog.addCheckbox("Run in batch mode", false);
		Dialog.show();
	ImageEnd = Dialog.getString();
	TTend = Dialog.getString();
	SarcolemmaEnd = Dialog.getString();
	Median = Dialog.getCheckbox();
	FilterRad = Dialog.getNumber();
	Batch = Dialog.getCheckbox();

setBatchMode(Batch);

//COUNT FILES TO PROCESS
   count = 0;
   for (i=0; i<list.length; i++) {
              if (endsWith(list[i],ImageEnd)){
              count++;
          }
      }
			print("Total files in folder " + list.length);
			print("Number of image files to process: " +count);


// OPEN IMAGE FILE
     for (ww=0; ww<list.length; ww++) {
     		if (endsWith(list[ww],ImageEnd))	{
     			orig = list[ww];
     			nodotname = replace(orig,ImageEnd, "");
     										}
     										
              if ((endsWith(list[ww],ImageEnd))&&(File.exists(ROIpath+nodotname+"_Sarcolemma_ROI.zip"))){
			path = Imagepath+list[ww];//this way of opening supresses the dialogue box for czi files
			run("Bio-Formats Importer", "open=" +path+" color_mode=Default view=Hyperstack stack_order=XYCZT");
              	orig = getTitle();
              	nodotname = replace(orig,ImageEnd, "");
              			IJ.log("Processing file: " + orig + " ("+(ww+1)+" of " + count + ")");
if(Median==true)	{
run("Median...", "radius=FilterRad stack");
					}
//LOOP FOR THE SARCOLEMMA VS THE TT
     for (m=0; m<Channels; m++) {
     for (vv=0; vv<3; vv++)	{
if (vv == 0)	{ROIend = SarcolemmaEnd; expgroup = "Sarcolemma";}
if (vv == 1)	{ROIend = TTend; expgroup = "TT";}
if (vv == 2)	{ROIend = BetweenEnd; expgroup = "Between_TTs";}
				ROIfilename = nodotname + ROIend;

// CLEAR ROI MANAGER
     nroi = roiManager("count");
     roiManager("Deselect");

  for (j=0; j<nroi; j++){
    roiManager("Select", 0);
    roiManager("Delete");
  } // for j

// OPEN ROI FILE
roiManager("Open", ROIpath + ROIfilename);
//IJ.log("Processing ROI: " + ROIfilename);
MaxIntensityArray = newArray(0);
  //GET ALL INTENSITY VALUES FROM ROIs INTO AN ARRAY AND CALCULATE THE Max
     nroi = roiManager("count");
     roiManager("Deselect");
  for (j=0; j<nroi; j++){
    roiManager("Select", j);
                  	Stack.setChannel(m+1);
              			              //waitForUser( "Pause","Check channel selection");
					List.setMeasurements;
					MaxIntensity = List.getValue("Max");
										//print("MaxIntensity:");
					//print(MaxIntensity);
					MaxIntensityArray = Array.concat(MaxIntensityArray,MaxIntensity);
  						} // for j
//print("MaxIntensityArray:");
//Array.print(MaxIntensityArray);
Array.getStatistics(MaxIntensityArray, min, max, mean, stdDev);
					//IJ.log("Mean of Max Intensities: " + mean);
					//waitForUser( "Pause","Check log window");
setResult("Image_file", row, orig);
     roiManager("Deselect");
     run("Select All");
		List.setMeasurements;
		MaxImageIntensity = List.getValue("Max");
		MinImageIntensity = List.getValue("Min");
		MedianImageIntensity = ((MaxImageIntensity-MinImageIntensity)/2)+MinImageIntensity;
setResult("Ch_"+(m+1)+"_Max_Image_Intensity", row, MaxImageIntensity);
setResult("Ch_"+(m+1)+"_Min_Image_Intensity", row, MinImageIntensity);
setResult("Ch_"+(m+1)+"_Median_Image_Intensity", row, MedianImageIntensity);
setResult("Ch_"+(m+1)+"_"+expgroup, row, mean);
      }// for m (Channels)
// CLEAR ROI MANAGER
     nroi = roiManager("count");
     roiManager("Deselect");

  for (j=0; j<nroi; j++){
    roiManager("Select", 0);
    roiManager("Delete");
  						} // for j

     }//for vv (ROI manager open)
row = row+1;

  //CLOSES IMAGE FILE
selectWindow(nodotname+ImageEnd);
run("Close All");
IJ.log("File closed: " + orig);
				}// if endswith ww
     }//for ww
