# Supplementary material for: In vivo cell biological screening identifies an endocytic capture mechanism for T-tubule formation
Source: Nat Commun. 2020 Jul 24;11:3711. doi: 10.1038/s41467-020-17486-w (PMC7381618; doi:10.1038/s41467-020-17486-w)
Supplement: Supplementary file 10 — Supplementary Software [file 41467_2020_17486_MOESM10_ESM.zip › ROI_to_svg_python.py]

#Python script “ROI to .svg”

import sys
from java.awt import Color
from java.io import File
from ij import IJ
from ij.gui import ShapeRoi
from ij.plugin.frame import RoiManager
from org.jfree.graphics2d.svg import SVGGraphics2D, SVGUtils
 
imp = IJ.getImage()
rm = RoiManager.getInstance()
if rm is None:
	print 'None'
	sys.exit()  
 
# convert ROIs in RoiManager to an array of shapeRois
jrois = rm.getRoisAsArray()
srois = [ShapeRoi(jroi) for jroi in jrois]
 
# http://www.jfree.org/jfreesvg/javadoc/
g2 = SVGGraphics2D(imp.getWidth(), imp.getHeight())
g2.setPaint(Color.BLACK)
px = 0.0
py = 0.0
for sroi in srois:
	g2.translate(px*-1, py*-1)
	px = sroi.getBounds().x
	py = sroi.getBounds().y
	g2.translate(px, py)   
	g2.draw(sroi.getShape())
	
se = g2.getSVGElement()
 
# writing the file
path = ">>INSERT PATH FOR EXPORT HERE <<"
SVGUtils.writeToSVG(File(path), se)
