# Supplementary material for: In vivo cell biological screening identifies an endocytic capture mechanism for T-tubule formation
Source: Nat Commun. 2020 Jul 24;11:3711. doi: 10.1038/s41467-020-17486-w (PMC7381618; doi:10.1038/s41467-020-17486-w)
Supplement: Supplementary file 10 — Supplementary Software [file 41467_2020_17486_MOESM10_ESM.zip › Macro5_TT_perturbation_process.ijm]

//Macro 5 “TT_perturbation_process.ijm”

//This macro takes line ROIS from expressing and control muscle fibres and compares the peaks (green caax channel) to look for peturbations.

//SETTING UP LOG FILE
print("\\Clear");
getDateAndTime(year, month, dayOfWeek, dayOfMonth, hour, minute, second, msec);

if (dayOfMonth<10) {
dayOfMonth = "0" + toString(dayOfMonth);
}

month = month+1;
if (month<10) {
month = "0" + month;
}

if (hour<10) {
hour = "0" + hour;
}

if (minute<10) {
minute = "0" + minute;
}

    ts = toString(dayOfMonth) + "-" + month + "-" + year + " " + hour + ":" + minute;
    IJ.log("STARTED macro: " + ts);

//setBatchMode(true);

//SET VARIABLES HERE FOR TWEAKING ALSO
oo = 0;
group = 6;//number of files for each group (gene)

// SPECIFYING DIRECTORY, LISTING INPUT FILES AND MAKING RESULTS FOLDER
	IJ.log("Choose a Directory containing input files");
     Imagepath = getDirectory("Choose a Directory containing image files");
     //Imagepath = "/Users/thomas.hall/Desktop/arse/";
	IJ.log("Choose a Directory containing ROI files");
     ROIpath = getDirectory("Choose a Directory containing ROI files");
	//ROIpath = "/Users/thomas.hall/Desktop/arse/ROIs/";
     list = getFileList(Imagepath);


// DIALOGUE BOX FOR INPUT
	expgroup = "TT";
	ImageEnd = ".czi";
	TTend = "_TT_box_ROI.zip";
	ControlEnd = "_control_TT_box_ROI.zip";
	LimitPeaks = true; //Used to calculate min and max for normalisation - limits averging to the fist x peaks/troughs
	PeakCalc = 6; //Number of peaks and trough to use
	subdir = "RawData";
	subdir1 = "SummaryData";
	minperiodum = 1.9; //actual sarcomere length is 1.9um
	rolling1 = "500";
	radius1 = "1";

	Dialog.create("Enter Parameters");
		Dialog.addString("Image Filenames end with:", ImageEnd, 30);
		Dialog.addString("TT ROI Filenames end with:", TTend, 30);
		Dialog.addString("Control ROI Filenames end with:", ControlEnd, 30);
		Dialog.addNumber("Period (sarcomere length in um)", minperiodum);
		Dialog.addCheckbox("Specify number of peaks/troughs for normalisation calculations", false);
		Dialog.addNumber("Number of peaks/troughs to use:", PeakCalc);
		Dialog.addCheckbox("Use background subtraction", false);
		Dialog.addNumber("Rolling ball size in pixels", rolling1);
		Dialog.addCheckbox("Use median filter", true);
		Dialog.addNumber("Radius in pixels", radius1);
		Dialog.addCheckbox("Apply grayscale LUT", false);
	Dialog.show();

	ImageEnd = Dialog.getString();
	TTend = Dialog.getString();
	ControlEnd = Dialog.getString();
	minperiodum = Dialog.getNumber();
	LimitPeaks = Dialog.getCheckbox();
	if(LimitPeaks == 0) {LimitPeaksString = "NO";} else {LimitPeaksString = "YES";}
	PeakCalc = Dialog.getNumber();
	BGsub = Dialog.getCheckbox();
	if(BGsub == 0) {BGsubString = "NO";} else {BGsubString = "YES";}
	rolling1 = Dialog.getNumber();
	median = Dialog.getCheckbox();
	if(median == 0) {medianString = "NO";} else {medianString = "YES";}
	radius1 = Dialog.getNumber();
	gLUT = Dialog.getCheckbox();

//PRINT PARAMETERS TO LOG
IJ.log("USER DEFINED PARAMETERS:");
IJ.log("Minimum period in um: " + minperiodum);
IJ.log("Specify number of peaks/troughs for normalisation calculations: " + LimitPeaksString);
if(LimitPeaks==true)	{
IJ.log("Number of peaks/troughs to use for normalisation calculations: " + PeakCalc);
						};
IJ.log("Use background subtraction: " + BGsubString);
if(BGsub==true)	{
IJ.log("Rolling ball size in pixels: " + rolling1);
					};
IJ.log("Use median filter: " + medianString);
if(median==true)	{
IJ.log("Radius in pixels: " + radius1);
					};
//COUNT FILES TO PROCESS
   count = 0;
   for (i=0; i<list.length; i++) {
              if (endsWith(list[i],ImageEnd)){
              count++;
          }
      }
			print("Total files in folder " + list.length);
			print("Number of files to process: " +count);

//MAKING SUBDIRECTORIES FOR DATA SPIT
File.makeDirectory(Imagepath+"/"+subdir);
datapath = Imagepath+subdir+"/";
File.makeDirectory(Imagepath+"/"+subdir1);
summarypath = Imagepath+subdir1+"/";
File.makeDirectory(summarypath+"/"+"#Normalised_trace_data"+"/");
tracepath = summarypath+"/"+"#Normalised_trace_data"+"/";
File.makeDirectory(summarypath+"/"+"#Normalised_graphs"+"/");
graphpath = summarypath+"/"+"#Normalised_graphs"+"/";
File.makeDirectory(summarypath+"/"+"#Raw_graphs"+"/");
rawgraphpath = summarypath+"/"+"#Raw_graphs"+"/";
File.makeDirectory(summarypath+"/"+"#Raw_Peaks"+"/");
rawpeakspath = summarypath+"/"+"#Raw_Peaks"+"/";
File.makeDirectory(summarypath+"/"+"#Consolidated_Peaks"+"/");
conspeakspath = summarypath+"/"+"#Consolidated_Peaks"+"/";

// OPEN IMAGE FILE
     for (ww=0; ww<list.length; ww++) {
              if (endsWith(list[ww],ImageEnd)){
			path = Imagepath+list[ww];//this way of opening supresses the dialogue box for czi files
			run("Bio-Formats Importer", "open=" +path+" color_mode=Default view=Hyperstack stack_order=XYCZT use_virtual_stack");
              	orig = getTitle();
              //waitForUser( "Pause","Check open file");
              nodotname = replace(orig,ImageEnd, "");
		IJ.log("Processing file: " + orig + " ("+(ww+1)+" of " + count + ")");

//GET SCALE
		getPixelSize(unit, pixelWidth, pixelHeight);
		onePixel_in_um = 1/pixelWidth;
		one_um_in_Pixels = pixelWidth;
		//print("Pixel size: " + "x= " + pixelWidth + " y= " + pixelHeight + " Unit= " + unit);
		//print("1 pixel= " + onePixel_in_um + unit);
		periodpx = round(minperiodum*onePixel_in_um);
		//print("Min period in pixels = " + periodpx);

// TRANSFORMATIONS
	if (gLUT==true) 	{
	run("Grays");
						}

	if (BGsub==true) 	{
		run("Subtract Background...", "rolling=&rolling1 sliding");
						}

	if (median==true) 	{
		run("Median...", "radius=&radius1");
							}


//SET UP LOOP HERE FOR THE CONTROL VS THE TT
     for (vv=0; vv<2; vv++)	{
if (vv == 0) {ROIend = ControlEnd; expgroup = "Control";} else //Control is processed first otherwise can't normalise values to it
			{ROIend = TTend; expgroup = "TT";}
				ROIfilename = nodotname + ROIend;

// CLEAR ROI MANAGER
     nroi = roiManager("count");
     roiManager("Deselect");

  for (j=0; j<nroi; j++){
    roiManager("Select", 0);
    roiManager("Delete");
  } // for j

// OPEN ROI FILE
 roiManager("Open", ROIpath + ROIfilename);
    roiManager("Select", 0);
     //waitForUser( "Pause","Check ROI");

//get coordinates of bottom of y line
    roiManager("Select", 1);
getSelectionCoordinates(xPoints,yPoints);
x = xPoints[0];
y = yPoints[0];
Array.reverse(xPoints);
Array.reverse(yPoints);
x1 = xPoints[0];
y1 = yPoints[0];
xoffset = x1-x;
yoffset = y1-y;

//print("xoffset = " + xoffset);
//print("yoffset = " + yoffset);

meanarray=newArray(0);

//Get coordinates of x line and set up loop for measurements in y
   roiManager("Select", 0);
	run("Interpolate", "interval=1"); // Edit>Selection>Interpolate 
 getSelectionCoordinates(xPoints, yPoints);
//Round the points to the nearest pixel
	for (i=0; i<xPoints.length; i++) {
xRnd = round(xPoints[i]);
xPoints[i] = xRnd;
yRnd = round(yPoints[i]);
yPoints[i] = yRnd;
} //for i

	for (i=0; i<xPoints.length; i++) { 
x = xPoints[i];
//print("xPoints = ");
//Array.print(xPoints);
y = yPoints[i];
//Array.print(yPoints);
Xend = x+xoffset;
Yend =  y+yoffset;
makeLine(x,y,Xend,Yend);
//waitForUser("check line selection for average");

yprofile = getProfile();
Array.getStatistics(yprofile, min, max, mean, stdDev);
//print("mean (" + (i+1) + ") = " + mean);
meanarray = Array.concat(meanarray, mean);
//print("Array of means: ");
//Array.print(meanarray);
	} // for i

//Set up series for Intensity Plot
n = meanarray.length;
xsequence = Array.getSequence(n);

//Find Maxima
		//Finds first peak within periodpx
firstPeak=Array.slice(meanarray, 0, periodpx);
//print("Array for finding first peak");
//Array.print(firstPeak);
rankPos_firstPeak = Array.rankPositions(firstPeak);//value of x for peak will be last value in this array
//print("Ranked positions");
//Array.print(rankPos_firstPeak);
firstx=rankPos_firstPeak[rankPos_firstPeak.length-1]; //-1 because arrays start with 0
//print("first x = " + firstx);
Array.sort(firstPeak);
//Array.print(firstPeak);//value of y for peak will be last value in this array
firsty=firstPeak[firstPeak.length-1]; //-1 because arrays start with 0
//print("first y = " + firsty);
//waitForUser("Check data for first maximum");
		//

	maxLocsY=newArray(0);
	maxLocsX=newArray(0);
Plot.create(expgroup +" Profile", "Distance in px", "Intensity");
Plot.setColor("red", "red");
Plot.add("line", xsequence, meanarray);
Plot.setFontSize(14);
Plot.show;
//waitForUser("Profile plotted");

//Find values of x and y for peaks
	done = false;
	for (jj= 0; jj < meanarray.length && !done; jj++){ //Finds max Y value within periodpx range for x, using predicted next location of x
		if(jj==0) {predictx = firstx; lastx=firstx-periodpx;} else
			{lastx = maxLocsX[maxLocsX.length-1];
			predictx = lastx+periodpx;						}
		//print("predictx = " + predictx);
		//print("lastx = " + lastx);
		lower_window = predictx-(periodpx/2);
		if(lower_window <0) {lower_window = 0;}
			//print("lower window = " + lower_window);
		upper_window = predictx+(periodpx/2);
			//print("upper window = " + upper_window);
		nextPeak=Array.slice(meanarray, lower_window, upper_window);
			//print("window array = ");
		//Array.print(nextPeak);
		rankPos_nextPeak = Array.rankPositions(nextPeak);//value of x for peak will be last value in this array
		//Array.print(rankPos_nextPeak);
		nextx=((rankPos_nextPeak[rankPos_nextPeak.length-1])+lower_window); //sliced array (+1) has to be added to last value of x
		//print("next x = " + nextx);
		Array.sort(nextPeak);
		//Array.print(nextPeak);//value of y for peak will be last value in this array
		nexty=nextPeak[nextPeak.length-1]; //-1 because arrays start with 0
		//print("next y = " + nexty);
			//waitForUser("check window array");

//Add values of x and Y to the peak arrays
		maxLocsX = Array.concat(maxLocsX, nextx);
		maxLocsY = Array.concat(maxLocsY, nexty);
toUnscaled(nextx, nexty); //don't know why you need this but it doesn't plot properly otherwise
makeOval(nextx-4, nexty-4, 8, 8); //creates circles at peaks, the minus makes it the middle of the circle
changeValues(0x0ffffff, 0x0ffffff, 0x33F33); // Makes circles light green
if(((maxLocsX[maxLocsX.length-1])+periodpx)>meanarray.length) {done = true;} //breaks loop;
	wait(100);
		//waitForUser("Max data point plotted");
									}//for jj

//Find Minima
	minLocsX=newArray(0);
	minLocsY=newArray(0);

	done = false;
	for (jj= 0; jj < meanarray.length && !done; jj++){ //Finds min Y values between peaks
		peak1 = maxLocsX[jj];
		peak2 = maxLocsX[jj+1];
		nextTrough=Array.slice(meanarray, peak1, peak2);
		Array.getStatistics(nextTrough, min, max, mean, stdDev);
		rankPos_nextTrough = Array.rankPositions(nextTrough);//value of x for peak will be first value in this array
		xmin = (rankPos_nextTrough[0]) + peak1;
		Array.sort(nextTrough);
		//Array.print(nextTrough);//value of y for peak will be first value in this array
		ymin = nextTrough[0];

//Add values of x and Y to the trough arrays
		minLocsX = Array.concat(minLocsX, xmin);
		minLocsY = Array.concat(minLocsY, ymin);
toUnscaled(xmin, ymin); //don't know why you need this but it doesn't plot properly otherwise
makeOval(xmin-4, ymin-4, 8, 8); //creates circles at peaks, the minus makes it the middle of the circle
changeValues(0x0ffffff, 0x0ffffff, 0x000FF); // Makes circles dark blue
if((maxLocsX.length-1)<=(minLocsX.length)) {done = true;} //breaks loop;
	wait(100);
		//waitForUser("Min data point plotted");
			}//for jj

Array.show("Profile",xsequence,meanarray);//SAVE ALL UNPROCESSED DATA AND CLOSE WINDOWS
	selectWindow("Profile");
	saveAs("Results", datapath+nodotname+"_"+expgroup+"_profile.csv");
	selectWindow(nodotname+"_"+expgroup+"_profile.csv");
run("Close");
Array.show("Maxima",maxLocsX,maxLocsY);
	selectWindow("Maxima");
	saveAs("Results", datapath+nodotname+"_"+expgroup+"_maxima.csv");
	selectWindow(nodotname+"_"+expgroup+"_maxima.csv");
run("Close");
Array.show("Minima",minLocsX,minLocsY);
	selectWindow("Minima");
	saveAs("Results", datapath+nodotname+"_"+expgroup+"_minima.csv");
	selectWindow(nodotname+"_"+expgroup+"_minima.csv");
run("Close");
if(vv==0) 	{
	control_raw_maxima = Array.copy(maxLocsY);
	control_raw_minima = Array.copy(minLocsY);
			};
if(vv==1) 	{
	TT_raw_maxima = Array.copy(maxLocsY);
	TT_raw_minima = Array.copy(minLocsY);
			};
selectWindow(expgroup +" Profile");
saveAs("PNG", rawgraphpath+nodotname+"_"+expgroup+"_plot.png");
run("Close");

// CLEAR ROI MANAGER
     nroi = roiManager("count");
     roiManager("Deselect");

  for (j=0; j<nroi; j++){
    roiManager("Select", 0);
    roiManager("Delete");
  } // for j

//CALCULATE NORMALISED VALUES FROM CONTROL MINIMA AND MAXIMA

//CALCULATE ADJUSTED X VALUES
FirstPeakMinus = maxLocsX[0];
	maxLocsXminus = Array.copy(maxLocsX);
  for (j=0; j<maxLocsXminus.length; j++)	{
	maxLocsXminus[j] = maxLocsXminus[j] - (FirstPeakMinus-1);
												}//for j
Array.show("Maxima",maxLocsXminus,maxLocsX,maxLocsY);
//waitForUser("Check");

	minLocsXminus = Array.copy(minLocsX);
  for (j=0; j<minLocsXminus.length; j++)	{
	minLocsXminus[j] = minLocsXminus[j] - (FirstPeakMinus-1);
												}//for j
Array.show("Minima",minLocsXminus,minLocsX,minLocsY);
//waitForUser("Check");
	meanarrayminus = Array.slice(meanarray,FirstPeakMinus,meanarray[meanarray.length-1]);
		n = meanarrayminus.length;
		xsequenceminus = Array.getSequence(n+1);
		xsequenceminus = Array.slice(xsequenceminus,1,xsequenceminus.length);
Array.show("Profile",xsequence,meanarray,xsequenceminus,meanarrayminus);
//waitForUser("Check");

//CALCULATE ADJUSTED Y VALUES
if(expgroup == "Control") {
Array.getStatistics(maxLocsY, min, max, mean, stdDev);
YmaxMean = mean;
//print("YmaxMean = " + mean);
Array.getStatistics(minLocsY, min, max, mean, stdDev);
YminMean = mean;
//print("YminMean = " + mean);
if(LimitPeaks == true) 	{//Limits the number of peaks/troughs for averaging to a specified number defined by "PeakCalc"
	//print("PeakCalc= " + PeakCalc);
	maxLocsYlimited = Array.copy(maxLocsY);
	maxLocsYlimited = Array.slice(maxLocsYlimited, 0, PeakCalc);
	//print("YmaxMean (limited) array: ");
	//Array.print(maxLocsYlimited);
	Array.getStatistics(maxLocsYlimited, min, max, mean, stdDev);
	YmaxMean = mean;
	//print("YmaxMean (limited)= " + mean);

	minLocsYlimited = Array.copy(minLocsY);
	minLocsYlimited =Array.slice(minLocsYlimited, 0, PeakCalc);
	//print("YminMean (limited) array: ");
	//Array.print(minLocsYlimited);
	Array.getStatistics(minLocsYlimited, min, max, mean, stdDev);
	YminMean = mean;
	//print("YminMean (limited)= " + mean);
							};//if LimitPeaks
//waitForUser("check data");
							};//if expgroup

//SUBTRACT MEAN OF MINIMA TO NORMALISE TO ZERO
	meanarrayminuszeroed = Array.copy(meanarrayminus);
	maxLocsYzeroed = Array.copy(maxLocsY);
	minLocsYzeroed = Array.copy(minLocsY);
  for (j=0; j<meanarrayminuszeroed.length; j++) {
	meanarrayminuszeroed[j] = meanarrayminuszeroed[j] - (YminMean);
												}//for j
  for (j=0; j<maxLocsYzeroed.length; j++)	{
	maxLocsYzeroed[j] = maxLocsYzeroed[j] - (YminMean);
												}//for j
  for (j=0; j<minLocsYzeroed.length; j++)	{
	minLocsYzeroed[j] = minLocsYzeroed[j] - (YminMean);
												}//for j
//print("Zeroed");
//Array.print(maxLocsYzeroed);
//Array.print(minLocsYzeroed);

//CONVERT TO PERCENTAGE USING MEAN OF MAXIMA AS 100%
	meanarrayminuspercent = Array.copy(meanarrayminuszeroed);
	maxLocsYpercent = Array.copy(maxLocsYzeroed);
	minLocsYpercent = Array.copy(minLocsYzeroed);
  for (j=0; j<meanarrayminuspercent.length; j++) {
	meanarrayminuspercent[j] = (meanarrayminuspercent[j] / (YmaxMean-YminMean))*100;
												}//for j
  for (j=0; j<maxLocsYpercent.length; j++)	{
	maxLocsYpercent[j] = (maxLocsYpercent[j] / (YmaxMean-YminMean))*100;
												}//for j
  for (j=0; j<minLocsYpercent.length; j++)	{
	minLocsYpercent[j] = (minLocsYpercent[j] / (YmaxMean-YminMean))*100;
												}//for j
//print("Percentages");
//Array.print(maxLocsYpercent);
//Array.print(minLocsYpercent);

if (vv == 0) 	{//vv is whether or not it is the control or TT
Plot.create("Normalised Plot", "Distance in px", "Intensity");
Plot.setColor("red", "red");
	x_control_line = Array.copy(xsequenceminus);
	y_control_line = Array.copy(meanarrayminuspercent);
	x_control_maxima = Array.copy(maxLocsXminus);
	y_control_maxima = Array.copy(maxLocsYpercent);
	x_control_minima = Array.copy(minLocsXminus);
	y_control_minima = Array.copy(minLocsYpercent);
//Array.print(y_control_maxima);
//Array.print(y_control_minima);
Plot.add("line", x_control_line, y_control_line);
Plot.setFontSize(14);
Plot.add("circles", x_control_maxima, y_control_maxima);
Plot.add("circles", x_control_minima, y_control_minima);
//Plot.show;
	//wait(500);
//waitForUser("check normalised control plot");
//selectWindow("Normalised Plot");
run("Close");
				} else {
Plot.create("Normalised Plot", "Distance in px", "Intensity");
Plot.setColor("red", "red");
Plot.add("line", x_control_line, y_control_line);
Plot.setFontSize(14);
Plot.add("circles", x_control_maxima, y_control_maxima);
Plot.add("circles", x_control_minima, y_control_minima);
//waitForUser("check normalised control plot");
Plot.setColor("blue", "blue");
Plot.add("line", xsequenceminus, meanarrayminuspercent);
Plot.setFontSize(14);
Plot.add("circles", maxLocsXminus, maxLocsYpercent);
Plot.add("circles", minLocsXminus, minLocsYpercent);
Plot.show;
	wait(500);
//waitForUser("check normalised control plot");
saveAs("PNG", graphpath+nodotname+"_"+"norm_plot.png");
run("Close");
y_controls =  Array.copy(y_control_line);
y_TTs = Array.copy(meanarrayminuspercent);
x_control_in_um =  Array.copy(x_control_line);
	  for (j=0; j<x_control_in_um.length; j++) {
	x_control_in_um[j] = (x_control_in_um[j]/onePixel_in_um);
												}//for j
x_TT_in_um =  Array.copy(xsequenceminus);
	  for (j=0; j<x_TT_in_um.length; j++) {
	x_TT_in_um[j] = (x_TT_in_um[j]/onePixel_in_um);
												}//for j
Array.show("Normalised Profiles",y_controls,y_TTs);
	selectWindow("Normalised Profiles");
	saveAs("Results", tracepath+nodotname+"_"+expgroup+".csv");
	selectWindow(nodotname+"_"+expgroup+".csv");
//waitForUser("pause");
run("Close");
//waitForUser("check normalised plot");
						}//ELSE

//END OF CALCULATE NORMALISED VALUES SECTION

if (vv == 1) 	{

//SAVES MAXIMA AND MINIMA (RAW VALUES) FOR TTs AND CONTROLS
Array.show("Peaks",control_raw_maxima,control_raw_minima,TT_raw_maxima,TT_raw_minima);
	selectWindow("Peaks");
	saveAs("Results", rawpeakspath+nodotname+"_Peaks.csv");
	selectWindow(nodotname+"_Peaks.csv");
//waitForUser("check data");
run("Close");

//SUMMARISES RESULTS FROM EACH BATCH OF SIX INTO ONE FILE (NASTY CODE)
oo = oo+1;//Loop for counting number of replicates
if(oo == 1) {	control_raw_maxima1 = Array.copy(control_raw_maxima);
			control_raw_minima1 = Array.copy(control_raw_minima);
			TT_raw_minima1 = Array.copy(TT_raw_minima);
			TT_raw_maxima1 = Array.copy(TT_raw_maxima);}
if(oo == 2) {	control_raw_maxima2 = Array.copy(control_raw_maxima);
			control_raw_minima2 = Array.copy(control_raw_minima);
			TT_raw_minima2 = Array.copy(TT_raw_minima);
			TT_raw_maxima2 = Array.copy(TT_raw_maxima);}
if(oo == 3) {	control_raw_maxima3 = Array.copy(control_raw_maxima);
			control_raw_minima3 = Array.copy(control_raw_minima);
			TT_raw_minima3 = Array.copy(TT_raw_minima);
			TT_raw_maxima3 = Array.copy(TT_raw_maxima);}
if(oo == 4) {	control_raw_maxima4 = Array.copy(control_raw_maxima);
			control_raw_minima4 = Array.copy(control_raw_minima);
			TT_raw_minima4 = Array.copy(TT_raw_minima);
			TT_raw_maxima4 = Array.copy(TT_raw_maxima);}
if(oo == 5) {	control_raw_maxima5 = Array.copy(control_raw_maxima);
			control_raw_minima5 = Array.copy(control_raw_minima);
			TT_raw_minima5 = Array.copy(TT_raw_minima);
			TT_raw_maxima5 = Array.copy(TT_raw_maxima);}
if(oo == 6) {	control_raw_maxima6 = Array.copy(control_raw_maxima);
			control_raw_minima6 = Array.copy(control_raw_minima);
			TT_raw_minima6 = Array.copy(TT_raw_minima);
			TT_raw_maxima6 = Array.copy(TT_raw_maxima);
Array.show("Consolidated Peaks",control_raw_maxima1,control_raw_minima1,TT_raw_maxima1,TT_raw_minima1,control_raw_maxima2,control_raw_minima2,TT_raw_maxima2,TT_raw_minima2,control_raw_maxima3,control_raw_minima3,TT_raw_maxima3,TT_raw_minima3,control_raw_maxima4,control_raw_minima4,TT_raw_maxima4,TT_raw_minima4,control_raw_maxima5,control_raw_minima5,TT_raw_maxima5,TT_raw_minima5,control_raw_maxima6,control_raw_minima6,TT_raw_maxima6,TT_raw_minima6);
	selectWindow("Consolidated Peaks");
	saveAs("Results", conspeakspath+nodotname+"_Consolidated_Peaks.csv");
	IJ.log("File saved: " +nodotname+"_Consolidated_Peaks.csv");
	//waitForUser("check data");
run("Close");
oo = 0;
			}


//CLOSES IMAGE FILE
selectWindow(nodotname+ImageEnd);
run("Close All");
IJ.log("File closed: " + orig);
				}
								}//END OF vv LOOP (GOES TWICE - FOR EACH ROI, THEN CLOSES FILE)

}// if endswith loop
}//for ww (open file loop)

//FINISHING LOG FILE AND EXITING MACRO
getDateAndTime(year, month, dayOfWeek, dayOfMonth, hour, minute, second, msec);
twodigityear = year - 2000;

if (dayOfMonth<10) 	{
dayOfMonth = "0" + toString(dayOfMonth);
						}

month = month+1;
if (month<10)			{
month = "0" + month;
						}

if (hour<10) 			{
hour = "0" + hour;
						}

if (minute<10) 		{
minute = "0" + minute;
						}

    ts = toString(dayOfMonth) + "-" + month + "-" + year + " " + hour + ":" + minute;
    IJ.log("FINISHED macro: " + ts);

selectWindow("Log");
saveAs("Text", datapath+twodigityear+month+toString(dayOfMonth)+"_"+hour+"h"+minute+"m"+"_Log.txt");
run("Close");//have to use run here for some reason to close a non-image window
showMessage( "Fin","FINISHED Processing");

exit();
