# Supplementary material for: In vivo cell biological screening identifies an endocytic capture mechanism for T-tubule formation
Source: Nat Commun. 2020 Jul 24;11:3711. doi: 10.1038/s41467-020-17486-w (PMC7381618; doi:10.1038/s41467-020-17486-w)
Supplement: Supplementary file 10 — Supplementary Software [file 41467_2020_17486_MOESM10_ESM.zip › Macro4_TT_Get_box_ROIs_for_amplitude_comparison.ijm]

//Macro 4 “TT_GET_box_ROIs_for_amplitude_comparison.ijm”

// SPECIFYING DIRECTORY, LISTING INPUT FILES AND MAKING RESULTS FOLDER
Imagepath = getDirectory("Choose a Directory containing lsm/czi files");
//Imagepath = "/Users/thomas.hall/Desktop/test2/";
list = getFileList(Imagepath);

//SETTING UP LOG FILE
print("\\Clear");
getDateAndTime(year, month, dayOfWeek, dayOfMonth, hour, minute, second, msec);

if (dayOfMonth<10) {
dayOfMonth = "0" + toString(dayOfMonth);
}

month = month+1;
if (month<10) {
month = "0" + month;
}

if (hour<10) {
hour = "0" + hour;
}

if (minute<10) {
minute = "0" + minute;
}

    ts = toString(dayOfMonth) + "-" + month + "-" + year + " " + hour + ":" + minute;
    IJ.log("STARTED macro: Create merged for ROI selection.ijm, " + ts);

//SPECIFYING FILE EXTENSIONS
ImageEnd = ".lsm";
ImageEnd1 = ".czi";

//COUNT FILES TO PROCESS
   count = 0;
   for (i=0; i<list.length; i++) {
		if(endsWith(list[i],ImageEnd)||endsWith(list[i],ImageEnd1))	{
              count++;}

          }//count
          	print("Total files in folder " + list.length);
			print("Number of image files to process: " +count);


// DIALOGUE BOX FOR INPUT
		subfolder = "Split";
		Dialog.create("Specify Variables");
			Dialog.addString("New subfolder:", subfolder, 30);
			Dialog.addCheckbox("Enhance Contrast (0.35% saturated pixels)", true);
			Dialog.addCheckbox("Highlight saturated pixels in red", true);
			Dialog.addCheckbox("Run in batch mode", false);
			Dialog.show();
		subfolder = Dialog.getString();
		EnhCont = Dialog.getCheckbox();
		Highlight = Dialog.getCheckbox();
		Batch = Dialog.getCheckbox();

     resultsDir = Imagepath+subfolder+"/";
     File.makeDirectory(resultsDir);

    IJ.log("Input folder: " + Imagepath);
    IJ.log("Subfolder: " + subfolder);
		if(EnhCont==1)	{
		EnhCont_txt = "YES";
		} else {EnhCont_txt = "NO";}
    IJ.log("Enhance Contrast (0.35% saturated pixels): " + EnhCont_txt);
    		if(Highlight==1)	{
		Highlight_txt = "YES";
		} else {Highlight_txt = "NO";}
    IJ.log("Highlight saturated pixels in red: " + Highlight_txt);

setBatchMode(Batch);
    
//LOOP

for (i=0; i<list.length; i++) 					{

// OPEN FILE

 if (endsWith(list[i],ImageEnd)||endsWith(list[i],ImageEnd1))				{
run("Bio-Formats Importer", "open=" +Imagepath+list[i]+" color_mode=Default view=Hyperstack stack_order=XYCZT");
  orig = getTitle();
  IJ.log("File opened: " + orig + "         file " + (i+1) + " of " + count+1);
 if (endsWith(orig,ImageEnd))
  {nodotname = replace(orig,ImageEnd, "");};
 if (endsWith(orig,ImageEnd1))
  {nodotname = replace(orig,ImageEnd1, "");};
//    IJ.log("nodotname: " + nodotname);
//waitForUser("Check log");
//CLEAR ROI MANAGER
nroi = roiManager("count");
roiManager("Deselect");
for (j=0; j<nroi; j++){
roiManager("Select", 0);
roiManager("Delete");
}


run("Split Channels");
//waitForUser("Check log");
// SELECT CHANNEL 1 AND SET AS GREEN, CREATE ROI FROM SATURATED PIXELS
selectWindow("C1-"+orig);
channel1 = getTitle();
//run("Green");
val1=65535; 
val2=65535;
setThreshold(val1,val2,"no color"); 
run("Create Selection");
//waitForUser("Check selection");
Type = selectionType();
if (Type!=-1) 	{
roiManager("Add");
				}
//waitForUser("Check ROI manager");
run("8-bit");
				if (EnhCont==true)		{
					run("Select None");
					//waitForUser("before EnhCont");
					run("Enhance Contrast", "saturated=0.35");
					//waitForUser("after EnhCont");
										}

// SELECT CHANNEL 2 AND SET AS BLUE, CREATE ROI FROM SATURATED PIXELS
selectWindow("C2-"+orig);
channel2 = getTitle();
//run("Blue");
val1=65535; 
val2=65535; 
setThreshold(val1,val2,"no color");
run("Create Selection");
Type = selectionType();
if (Type!=-1) 	{
roiManager("Add");
				}
run("8-bit");
				if (EnhCont==true)		{
					run("Select None");
					//waitForUser("before EnhCont");
					run("Enhance Contrast", "saturated=0.35");
					//waitForUser("after EnhCont");
										}

//CREATE MERGED RGB 8-Bit IMAGE
//  IJ.log("C2-"+orig);
//  IJ.log("C1-"+orig);
//waitForUser("Check log");
run("Merge Channels...", "green="+channel1+" blue="+channel2+" create keep ignore");
run("RGB Color");
//waitForUser("Merge");

//CONVERT SATURATED PIXELS TO RED USING ROIs
	//Select all ROIs in ROI manager
					if (Highlight==true)		{
		allROIs = newArray("0");
		for (k=1;k<roiManager("count");k++)	{ 
        allROIs = Array.concat(allROIs,k); 
											} 
		if (roiManager("count")>1)	{
		roiManager("select", allROIs);
		roiManager("Combine");
		roiManager("Add");
									}
		//select last ROI in ROI manager
		if (roiManager("count")>0)	{
		roiManager("Select", (roiManager("count")-1));
		setForegroundColor(255, 0, 0);
		roiManager("Fill");
									}
												}
//waitForUser("Final Image");

//SAVE MERGED TIF IN SUBFOLDER WITH SAME NAME AS ORIGINAL
saveAs("tiff", resultsDir+orig);

//CLEAR ROI MANAGER
nroi = roiManager("count");
roiManager("Deselect");
for (j=0; j<nroi; j++){
roiManager("Select", 0);
roiManager("Delete");
}

//CLOSE ALL WINDOWS
      while (nImages>0) { 
          selectImage(nImages); 
          close();  
  }
 }//END OF "OPEN" LOOP
}//END OF FOR LOOP
IJ.log("Finished!");
