# Supplementary material for: In vivo cell biological screening identifies an endocytic capture mechanism for T-tubule formation
Source: Nat Commun. 2020 Jul 24;11:3711. doi: 10.1038/s41467-020-17486-w (PMC7381618; doi:10.1038/s41467-020-17486-w)
Supplement: Supplementary file 10 — Supplementary Software [file 41467_2020_17486_MOESM10_ESM.zip › Macro2_GEN_Morphometrics_.ijm]

//Macro 2 “GEN_Morphometrics.ijm”
var Parent_ROI = "1"; 

macro "Enter Parent ROI name [0]"	{
		roiManager("UseNames", "true");
		roiManager("select", 0);
		roiManager("Show All with labels");
	Dialog.create("Enter Parent ROI name"); 
	Dialog.addMessage("Enter Parent ROI name"); 
	Dialog.addString("Parent ROI:", Parent_ROI, 12); 
	Dialog.show(); 
	Parent_ROI = Dialog.getString();
	setTool("freeline");
									} //Macro
macro "Line ROI trace [9]"	{
		roiManager("Add");
		nroi = roiManager("count");
		roiManager("select", nroi-1);
		roiManager("rename",Parent_ROI+"_line");
		roiManager("select", 0);
		roiManager("UseNames", "true");
		roiManager("Show All without labels");
							} //Macro

macro "Fibre Trace [7]"{
//"Fibre_Trace" macro for ImageJ
//Adds ROIs to ROI manager but doesn't allow overlaps. New ROIs are trimmed to the borders of existing ROIs.
roiManager("Add");
			//waitForUser( "Pause","Check selection");
newname = roiManager("count");
roiManager("select", newname-1);
roiManager("rename",newname);
roiManager("Show All with labels");
nroi = roiManager("count");
//print("nroi:");
//print(nroi);
if(nroi>1)	{
roiManager("Deselect");
			
//MAKE ARRAY OF ALL FIBRES
Fibres=newArray(0);
for (i=0;i<roiManager("count");i++)	{
roiManager("Select",i);
currentName=getInfo("roi.name");
if (matches(currentName,".*-.*")) 	{
									//do nothing!
									}else
									
									{
        Fibres = Array.concat(Fibres,i); 
									}
}
//print("Fibres");
//Array.print(Fibres);
			

//ARRAY OF ALL FIBRES EXCEPT THE LAST ONE
if(Fibres.length>2)	{
  FibresMinusOne = Array.trim(Fibres,Fibres.length-1);
  	//print("FibresMinusOne");	
	//Array.print(FibresMinusOne);		 

//GROUP ALL FIBRES EXCEPT THE LAST ONE
roiManager("select", FibresMinusOne);
//print("Fibres");
//Array.print(Fibres);
roiManager("Combine");
roiManager("Add");
roiManager("Deselect");
			} else 	{roiManager("select", Fibres[0]);
			//waitForUser( "Pause","Check selection");
			roiManager("Add");
			roiManager("Deselect");

					}
					
//SELECT GROUPED PREVIOUS ROIs and THE NEW ROI
if(Fibres.length>2)	{
array_last2 = newArray(nroi,nroi-1);
			} else 	{array_last2 = newArray(1,2);}
//print("array_last2:");
//Array.print(array_last2);
roiManager("select", array_last2);
			//waitForUser( "Pause","Check selection");
roiManager("AND");
   type = selectionType();
	//DELETES COMBINED GROUP FROM ROI MANAGER WHEN NO OVERLAP
   if (type==-1) 	{
      	roiManager("Deselect");
		roiManager("select", nroi);
		roiManager("Delete");
		//waitForUser("Pause","No overlap");
allcount = roiManager("count");
roiManager("select", allcount-1);
roiManager("rename",Fibres.length);
            roiManager("Show All with labels");
                  //waitForUser("Pause","Check ROI names");
   					}
      //DELETES COMBINED GROUP AND "AND" GROUP FROM ROI MANAGER
   if (type!=-1) 	{
roiManager("Add");

a = nroi-1;
b = nroi+1;

array_for_XOR = newArray(a,b);
roiManager("select", array_for_XOR);
roiManager("XOR");
roiManager("Add");
roiManager("Deselect");

array_for_del = newArray(a,b,nroi);
roiManager("select", array_for_del);
    roiManager("Delete");
    roiManager("Deselect");
allcount = roiManager("count");
roiManager("select", allcount-1);
roiManager("rename",Fibres.length);
            roiManager("Show All with labels");
                  //waitForUser("Pause","Check ROI names");
   					}
}
}//macro


macro "Myofibril Trace [8]"{
//"Fibre_Trace" macro for ImageJ
//Adds ROIs to ROI manager but doesn't allow overlaps. New ROIs are trimmed to the borders of existing ROIs.
roiManager("Add");
Roi.setFillColor("#33ff0000");
newname = roiManager("count");
roiManager("select", newname-1);
roiManager("rename",newname+"-1");
roiManager("Show All with labels");
nroi = roiManager("count");
//print("nroi:");
//print(nroi);
if(nroi>1)	{
roiManager("Deselect");

//MAKE ARRAY OF ALL OF THE INDICES IN THE ROI MANAGER
array1 = newArray("0");; 
for (i=1;i<roiManager("count");i++){ 
        array1 = Array.concat(array1,i); 
} 
//print("array1");
//Array.print(array1);
//SELECT LAST TWO ROIs IN THE LIST
	//ARRAY OF LAST TWO VALUES
if(nroi>0)	{
  lasttwo = Array.reverse(array1);
      //Array.print(lasttwo);
      //waitForUser( "Pause","Check array");
  lasttwo = Array.trim(lasttwo,2);
      //Array.print(lasttwo);
      //waitForUser( "Pause","Check array");
  lasttwo = Array.reverse(lasttwo);
      //Array.print(lasttwo);
      // waitForUser( "Pause","Check array");
  roiManager("select", lasttwo);
      // waitForUser( "Pause","Check selection");
			
roiManager("And");
   type = selectionType();
   if (type!=-1) 	{
roiManager("Add");
roiManager("Deselect");
roiManager("select", nroi-1);
roiManager("delete");
roiManager("select", nroi-1);
newname = roiManager("count");
roiManager("rename",newname+"-1");
            roiManager("Show All with labels");

//SHUFFLE LAST ROI TO THE BEGINNING
roicount = roiManager("count");
for (j=0;j<roicount-1;j++) {
                roiManager("Select",0);
                origLabel=getInfo("roi.name");
                roiManager("Add");//creates the same selection at bottom of list 
                roiManager("Delete");//deletes the old selection 
                roiManager("Select",roicount-1);//selects the new entry at bottom of list 
                roiManager("Rename",origLabel);
        } 
                  //waitForUser("Pause","Check ROIs");
                  
//GET NUMBER OF LAST FIBRE
                roiManager("Select",roicount-1);
                fibreNumber=getInfo("roi.name");

//COUNT NUMBER OF MYOFIBRILS ALREADY ASSOCIATED WITH FIBRE
fibrilcount = 1;
for (i=0;i<roiManager("count");i++)	{
	                roiManager("Select",i);
	                roiName=getInfo("roi.name");
	                if(startsWith(roiName,fibreNumber+"-")){fibrilcount = fibrilcount+1;}
									}
//RENAME FIBRIL ACCORDINGLY
                roiManager("Select",0);
                roiManager("Rename",fibreNumber+"-"+fibrilcount);
                Roi.setFillColor("#33ff0000");
   					} else {
roiManager("Deselect");
roiManager("select", nroi-1);
//waitForUser("Pause","check selection for deletion");
roiManager("delete");
waitForUser("Pause","Select fibril inside last fibre!");
   					}
}

}//macro
