# Supplementary material for: In vivo cell biological screening identifies an endocytic capture mechanism for T-tubule formation
Source: Nat Commun. 2020 Jul 24;11:3711. doi: 10.1038/s41467-020-17486-w (PMC7381618; doi:10.1038/s41467-020-17486-w)
Supplement: Supplementary file 10 — Supplementary Software [file 41467_2020_17486_MOESM10_ESM.zip › Macro6_TT_Get_circle_ROIs_for_localisation_comparison.ijm]

//Macro 6 “TT_GET_circle_ROIs_for_localisation_comparison.ijm”

//Tom Hall 26th July 2016

//FIRST install the "Put circle" macro for making circle ROIs from a point selection. Also specify the circle diameter here.
		waitForUser( "Pause","Install 'Put circle' macro");

// SPECIFYING DIRECTORY, LISTING INPUT FILES AND MAKING RESULTS FOLDER
	Imagepath = getDirectory("Choose a Directory containing input files");
	list = getFileList(Imagepath);

//NEED TO SPECIFY AN INITIAL STRING FOR nodotname WHICH WILL GET REPLACED
nodotname = "xxxxx";

// FIXED VARIABLES
	TTend = "_TTs_ROI.zip";
	SarcolemmaEnd = "_Sarcolemma_ROI.zip";
	BetweenEnd = "_between_TTs_ROI.zip";

// DIALOGUE BOX FOR INPUT
		filecounter = 0;
		subfolder = "#localisation_ROIs";
		ImageEnd = ".tif";
		ROIend = "_ROI.zip";
		pxdiameter=0.25;
		zoom=200;
		Dialog.create("Specify Variables");
			Dialog.addString("New subfolder:", subfolder, 30);
			Dialog.addString("File extension of input files:", ImageEnd, 30);
			Dialog.addString("File extension for ROI files:", ROIend, 30);
			Dialog.addCheckbox("Edit Existing ROI files?", false);
			Dialog.addCheckbox("Open unprocessed only?", true);
			Dialog.addNumber("Circle diameter (um):", pxdiameter);
			Dialog.addNumber("Apply zoom? (%):", zoom);
			Dialog.show();
		subfolder = Dialog.getString();
		ImageEnd = Dialog.getString();
		ROIend = Dialog.getString();
		EditROI = Dialog.getCheckbox();
		Unprocessed = Dialog.getCheckbox();
		pxdiameter = Dialog.getNumber();
		zoom = Dialog.getNumber();

		roiDir = Imagepath+subfolder+"/";
		File.makeDirectory(roiDir);

//COUNT FILES TO PROCESS
   count = 0;
   for (i=0; i<list.length; i++) {
              if (endsWith(list[i],ImageEnd)){
              count++;
          }
      }
			print("Total files in folder " + list.length);
			print("Number of image files to process: " +count);
			Array.print(list);
// OPEN IMAGE FILE
     for (i=0; i<list.length; i++) {
     	print("Current file: " + list[i]);
     		if (endsWith(list[i],ImageEnd))	{
     			orig = list[i];
     			nodotname = replace(orig,ImageEnd, "");
     										}
              if ((endsWith(list[i],ImageEnd)&&(!File.exists(roiDir+nodotname+"_Sarcolemma"+ROIend)))||(endsWith(list[i],ImageEnd)&&(File.exists(roiDir+nodotname+"_Sarcolemma"+ROIend))&&Unprocessed==false)){
              		path = Imagepath+list[i];//this way of opening supresses the dialogue box for czi files
					run("Bio-Formats Importer", "open=" +path+" color_mode=Default view=Hyperstack stack_order=XYCZT");
              orig = getTitle();
              nodotname = replace(orig,ImageEnd, "");
              ROIfilename = nodotname + ROIend;
              filecounter = filecounter+1;

		getPixelSize(unit, pixelWidth, pixelHeight);
		pxradius = pxdiameter/2;
		umdiameter = pxdiameter/pixelWidth;
		umradius = umdiameter/2;

//APPLY ZOOM
getDimensions(width, height, channels, slices, frames);
run("Set... ", "zoom=" +zoom);

// CLEAR ROI MANAGER
     nroi = roiManager("count");
     roiManager("Deselect");

  for (j=0; j<nroi; j++){
    roiManager("Select", 0);
    roiManager("Delete");
  } // for j

//OPEN EXISTING TT ROI FILE
//SELECT TTs
if ((EditROI==true)&&(File.exists(roiDir+nodotname+"_TTs"+ROIend))) 	{
	roiManager("Open", roiDir+nodotname+"_TTs"+ROIend);
			//make overlay circles from existing ROIs
		     nroi = roiManager("count");
		     roiManager("Deselect");
  				for (j=0; j<nroi; j++)	{
    			roiManager("Select", j);
				setForegroundColor(255, 255, 255);
				run("Fill", "slice");
  										}
																		}//EditROI
		Stack.setChannel(1);
		waitForUser(i + " of " + count,"Select TT point ROIs using '6'");
			roiManager("deselect"); 
//SAVE ROI LIST (ONLY IF THERE IS A SELECTION)
			nroi = roiManager("count");
			if(nroi>0) 	{
			roiManager("save", roiDir+nodotname+"_TTs"+ROIend);
						}
		// CLEAR ROI MANAGER
     			nroi = roiManager("count");
     			roiManager("Deselect");

  			for (j=0; j<nroi; j++)			{
    			roiManager("Select", 0);
		//ADD EACH TO OVERLAY
			run("Add Selection...");
			roiManager("Delete");
  											} // for j


		//SELECT POINTS IN BETWEEN TTs
		if ((EditROI==true)&&(File.exists(roiDir+nodotname+"_between_TTs"+ROIend))) 	{
	roiManager("Open", roiDir+nodotname+"_between_TTs"+ROIend);
			//make overlay circles from existing ROIs
		     nroi = roiManager("count");
		     roiManager("Deselect");
  				for (j=0; j<nroi; j++)	{
    			roiManager("Select", j);
				setForegroundColor(255, 255, 255);
				run("Fill", "slice");
  										}
																		}//EditROI
		Stack.setChannel(2);								
		waitForUser(i+1 + " of " + count,"Select In between point ROIs using '6'");
			roiManager("deselect");
//SAVE ROI LIST (ONLY IF THERE IS A SELECTION)
			nroi = roiManager("count");
			if(nroi>0) 	{
			roiManager("save", roiDir+nodotname+"_between_TTs"+ROIend);
						}
		// CLEAR ROI MANAGER
				nroi = roiManager("count");
     			roiManager("Deselect");

  			for (j=0; j<nroi; j++)			{
    			roiManager("Select", 0);
		//ADD EACH TO OVERLAY
			run("Add Selection...");
			roiManager("Delete");
  											} // for j

		//SELECT SARCOLEMMA

				if ((EditROI==true)&&(File.exists(roiDir+nodotname+"_Sarcolemma"+ROIend))) 	{
	roiManager("Open", roiDir+nodotname+"_Sarcolemma"+ROIend);
			//make overlay circles from existing ROIs
		     nroi = roiManager("count");
		     roiManager("Deselect");
  				for (j=0; j<nroi; j++)	{
    			roiManager("Select", j);
				setForegroundColor(255, 255, 255);
				run("Fill", "slice");
  										}
																		}//EditROI
		Stack.setChannel(3);
		waitForUser(i+1 + " of " + count,"Select Sarcolemma point ROIs using '6'");
			roiManager("deselect");


//SAVE ROI LIST (ONLY IF THERE IS A SELECTION)
			nroi = roiManager("count");
			if(nroi>0) 	{
			roiManager("save", roiDir+nodotname+"_Sarcolemma"+ROIend);
						}
		// CLEAR ROI MANAGER
     			nroi = roiManager("count");
     			roiManager("Deselect");

  			for (j=0; j<nroi; j++)			{
    			roiManager("Select", 0);
		//ADD EACH TO OVERLAY
			run("Add Selection...");
			roiManager("Delete");
  											} // for j

		close();

 } //if 
}// for i
