# Supplementary material for: In vivo cell biological screening identifies an endocytic capture mechanism for T-tubule formation
Source: Nat Commun. 2020 Jul 24;11:3711. doi: 10.1038/s41467-020-17486-w (PMC7381618; doi:10.1038/s41467-020-17486-w)
Supplement: Supplementary file 12 — Source data [file 41467_2020_17486_MOESM12_ESM.zip]

Archive with 29 entries (28 files):
- Fig6j_SourceData.xlsx
- __MACOSX/
- __MACOSX/._Fig6j_SourceData.xlsx
- FigS3b_SourceData.xlsx
- __MACOSX/._FigS3b_SourceData.xlsx
- Fig3d_SourceData.xlsx
- __MACOSX/._Fig3d_SourceData.xlsx
- Fig6m_SourceData.xlsx
- __MACOSX/._Fig6m_SourceData.xlsx
- Fig4g_SourceData.xlsx
- __MACOSX/._Fig4g_SourceData.xlsx
- FigS3c_SourceData.xlsx
- __MACOSX/._FigS3c_SourceData.xlsx
- Fig3e_SourceData.xlsx
- __MACOSX/._Fig3e_SourceData.xlsx
- FigS8i_SourceData.xlsx
- __MACOSX/._FigS8i_SourceData.xlsx
- Fig7h_SourceData.xlsx
- __MACOSX/._Fig7h_SourceData.xlsx
- Fig3g_SourceData.xlsx
- __MACOSX/._Fig3g_SourceData.xlsx
- FigS3a_SourceData.xlsx
- __MACOSX/._FigS3a_SourceData.xlsx
- Fig3f_SourceData.xlsx
- __MACOSX/._Fig3f_SourceData.xlsx
- Fig8i_SourceData.xlsx
- __MACOSX/._Fig8i_SourceData.xlsx
- Fig4k_SourceData.xlsx
- __MACOSX/._Fig4k_SourceData.xlsx
