# Supplementary material for: In vivo cell biological screening identifies an endocytic capture mechanism for T-tubule formation
Source: Nat Commun. 2020 Jul 24;11:3711. doi: 10.1038/s41467-020-17486-w (PMC7381618; doi:10.1038/s41467-020-17486-w)
Supplement: Supplementary file 12 — Source data [file 41467_2020_17486_MOESM12_ESM.zip › Fig6j_SourceData.xlsx]

## Sheet: Fig6j.csv
Fig 6j
	CAAX data				Marker data
	CaaX SL	CaaX TT	CaaX IT		Marker SL	Marker TT	Marker IT		localisation ratio	p value localisation
Bin1b	67.8266	20.2745	11.899		29.463	54.046	16.491		3.2773	7.22e-06
Cavin4a	73.4354	16.5012	10.0634		53.3943	33.7143	12.8914		2.61527	0.000796876
Cavin4b	72.824	18.2238	8.95222		35.173	45.8174	19.0095		2.41024	7.95e-08
EHD1a	73.6843	17.0376	9.27813		54.861	31.4995	13.6395		2.30943	5.32e-05
Exoc6 (Sec15)	73.105	15.8576	11.0374		32.3311	45.9088	21.7601		2.10977	3.52e-05
Caveolin3	68.7334	18.1379	13.1287		46.5189	34.5315	18.9497		1.82228	0.000913814
Dnm2b	70.3972	18.6819	10.9209		33.7582	42.7088	23.5329		1.81485	1.7e-06
CD44b	76.915	14.9017	8.1833		59.5384	25.6942	14.7675		1.73992	0.00374425
DysF	76.3319	14.6725	8.99567		66.8157	20.7154	12.4689		1.66137	0.00260548
EHD1b	61.8097	23.1459	15.0445		54.1904	28.1985	17.6111		1.60117	0.000347392
CavY	55.0691	25.0735	19.8573		51.7641	29.6411	18.5948		1.59405	0.00111316
EHD2b	69.8915	17.3204	12.7881		37.9863	38.0931	23.9207		1.59248	0.000996632
MTM1	75.7231	15.7834	8.49344		54.6894	27.463	17.8477		1.53874	4.77e-05
CD44a	56.6763	25.3779	17.9458		49.3747	30.5497	20.0756		1.52894	0.000278945
CDC42	60.8368	22.1709	16.9923		58.0707	24.7859	17.1434		1.4458	0.0015185
Cltb	69.7099	18.7524	11.5377		60.2976	22.7347	16.9677		1.33989	0.0072493
Pacsin2	64.7184	20.4768	14.8047		41.593	33.3587	25.0484		1.33177	0.000148635
Exoc7 (Exo70)	63.1473	20.9338	15.9189		43.2659	32.2078	24.5263		1.31319	4.27e-05
Bin1a	72.3256	17.7438	9.93057		42.9951	31.5339	25.471		1.23803	0.0502542
Dnm2a	70.4197	18.366	11.2143		45.6647	29.0506	25.2848		1.14893	0.188803
EHD2a	78.1303	12.8564	9.01331		74.0538	13.6814	12.2648		1.1155	0.291676
ARF1	65.9982	20.6431	13.3587		26.6375	38.3905	34.972		1.09775	0.00238377
Clta1	68.8457	18.6629	12.4913		37.0537	32.7186	30.2277		1.08241	0.250496
ARF6	68.7324	18.413	12.8546		25.086	38.2099	36.7041		1.04102	0.105971
Exoc1 (Sec3)	69.1973	18.8896	11.9131		37.4006	30.6208	31.9787		0.957537	0.259183
