# Supplementary material for: In vivo cell biological screening identifies an endocytic capture mechanism for T-tubule formation
Source: Nat Commun. 2020 Jul 24;11:3711. doi: 10.1038/s41467-020-17486-w (PMC7381618; doi:10.1038/s41467-020-17486-w)
Supplement: Supplementary file 12 — Source data [file 41467_2020_17486_MOESM12_ESM.zip › FigS3b_SourceData.xlsx]

## Sheet: FigS3b.csv
Supplementary Fig 3b
um	120hpf
0-20	12
20-40	14
40-60	14
60-80	11
80-100	10
100-120	14
120-140	23
140-160	12
160-180	5
180-200	6
220-240	8
240-260	1
260-280	1
280-300	0
300-320	1
320-340	0
340-360	0
360-380	0
380-400	0
400-420	0
420-440	0
440-460	0
460-480	0
480-500	0
500-520	0
520-540	0
540-560	0
560-580	0
580-600	0
600-620	0
620-640	0
