# Supplementary material for: In vivo cell biological screening identifies an endocytic capture mechanism for T-tubule formation
Source: Nat Commun. 2020 Jul 24;11:3711. doi: 10.1038/s41467-020-17486-w (PMC7381618; doi:10.1038/s41467-020-17486-w)
Supplement: Supplementary file 12 — Source data [file 41467_2020_17486_MOESM12_ESM.zip › Fig3d_SourceData.xlsx]

## Sheet: Fig3d.csv
Fig 3d
Fibre area (um^2)	Myofibril area (um^2)	hpf
26.7972	9.78427	48
24.2126	8.53652	48
19.7718	6.71214	48
27.9412	13.9028	48
16.819	3.74057	48
9.64443	5.42943	48
21.8151	10.5457	48
64.5221	35.1623	48
59.4535	35.5563	48
62.4244	40.4995	48
30.5312	13.3181	48
17.8567	7.89718	48
69.6818	37.1408	48
23.3911	9.49413	48
18.0261	6.92737	48
8.10376	5.70199	48
18.9233	9.78734	48
24.6674	18.8738	48
50.0329	34.7158	48
56.3328	44.6007	48
28.3746	16.2418	48
61.0018	47.6718	48
59.3296	36.1706	48
69.9109	34.577	48
64.6879	36.4218	48
72.395	45.1051	48
61.4271	37.0014	48
54.2285	32.3062	48
21.4886	12.122	48
56.0326	33.1249	48
100.683	67.6384	48
34.5663	20.4375	48
49.4808	36.8258	48
64.9314	41.0654	48
32.8952	23.7055	48
60.9915	42.2524	48
22.23	12.4955	48
61.1244	39.8504	48
41.0302	28.6944	48
94.5633	49.7771	48
59.0604	36.2977	48
7.94616	7.93396	48
23.1115	11.3659	48
37.663	27.2296	48
75.3565	42.4094	48
19.8329	10.1453	48
33.1891	13.0902	48
35.4564	23.267	48
61.7263	40.3529	48
120.318	86.5827	48
13.1063	7.46769	48
45.9409	37.5028	48
95.8063	70.2471	48
4.93338	1.42552	48
79.815	61.2874	48
8.23918	5.22525	48
112.358	109.199	48
75.6048	50.9302	48
95.6594	66.2442	48
78.9454	54.2061	48
91.4732	65.8119	48
108.17	75.8763	48
76.5143	52.5342	48
24.9774	14.0296	48
19.5509	10.9208	48
17.2507	5.28969	48
167.234	115.689	48
84.9284	55.3469	48
17.5197	5.82598	48
20.4003	9.75277	48
20.6061	9.36909	48
16.2528	8.48168	48
59.2578	42.4329	48
22.1034	9.6599	48
18.7598	9.45149	48
23.6279	15.3833	48
29.4474	16.1437	48
72.1517	50.3179	48
13.5504	5.9467	48
26.455	21.1519	48
55.7133	27.3144	48
71.9676	32.0421	48
78.9576	51.6382	48
69.0184	48.7759	48
70.7781	49.6914	48
42.899	33.1683	48
66.194	64.62	48
71.7823	49.972	48
90.7315	71.882	48
192.045	129.891	48
58.5537	58.5537	48
3.06598	2.30602	48
22.8645	6.2621	48
11.7637	6.68458	48
49.6084	33.945	48
33.5095	26.1421	48
46.8812	33.6574	48
44.5194	26.0706	48
44.7884	32.6456	48
43.2079	35.9846	48
22.7491	16.1421	48
17.8143	12.2454	48
127.553	84.9705	48
105.769	67.5771	48
54.8232	43.6123	48
93.9716	58.3644	48
98.3818	64.2225	48
49.028	31.7347	48
73.8334	44.5598	48
66.8464	39.9215	48
43.5713	25.4988	48
83.0435	49.4621	48
36.438	23.0412	48
25.9614	12.2552	48
63.2276	33.4056	48
15.9933	7.14528	48
67.3286	46.4598	48
34.0518	24.4275	48
17.7174	11.4712	48
18.3522	17.6394	48
64.8984	38.7219	48
73.9085	52.9718	48
31.1939	15.5983	48
11.9942	11.8847	48
10.5855	10.5855	48
10.9408	9.92852	48
24.2022	22.7981	48
24.609	24.6084	48
15.315	15.315	48
16.4284	8.7382	48
17.5462	7.01399	48
63.9996	39.7856	120
37.4861	9.03154	120
93.0123	67.8963	120
53.7593	33.7488	120
54.327	31.4729	120
50.5075	27.5488	120
192.381	149.09	120
104.514	70.1365	120
138.764	97.8154	120
167.951	127.476	120
141.338	131.691	120
117.167	102.28	120
156.081	125.588	120
135.444	129.88	120
135.111	126.672	120
146.983	141.849	120
132.301	125.848	120
107.822	95.6294	120
70.4331	70.4331	120
87.6682	61.4156	120
94.8787	91.6338	120
128.233	125.668	120
24.753	15.7827	120
23.6029	22.3476	120
56.7554	56.7554	120
35.9067	35.9067	120
130.348	122.791	120
24.1413	14.8246	120
101.604	97.337	120
111.906	105.55	120
56.4211	53.7363	120
228.015	224.823	120
204.727	204.727	120
192.706	190.002	120
11.9274	9.0443	120
145.788	143.838	120
142.358	140.371	120
126.792	118.812	120
84.7672	73.2168	120
75.3721	67.8619	120
126.119	121.744	120
188.178	154.871	120
139.345	107.272	120
152.803	144.154	120
147.948	130.013	120
259.432	252.692	120
213.851	207.277	120
219.868	185.322	120
108.54	69.1874	120
51.2557	38.9015	120
125.327	113.509	120
214.271	206.484	120
87.3691	66.1524	120
210.524	179.169	120
150.646	143.986	120
290.422	276.115	120
204.9	200.963	120
45.402	19.3369	120
68.899	27.6719	120
52.4561	7.4171	120
17.2364	14.8604	120
15.9836	10.3149	120
11.1301	11.1301	120
100.279	61.2836	120
45.0595	18.9631	120
129.802	105.851	120
43.9815	34.8255	120
126.379	107.943	120
108.248	106.227	120
105.083	92.0689	120
106.342	92.7112	120
179.039	167.416	120
194.227	194.227	120
209.851	208.819	120
105.417	102.918	120
134.382	128.55	120
21.3111	21.3111	120
73.4438	60.8135	120
21.1924	21.1924	120
13.0501	11.6793	120
34.439	32.4501	120
78.7636	68.4857	120
17.5726	14.3654	120
120.837	99.551	120
151.767	146.663	120
123.926	97.5316	120
126.285	112.671	120
195.99	193.271	120
15.7827	13.9986	120
110.771	91.3321	120
169.707	168.548	120
35.5157	24.8895	120
35.2542	25.7423	120
3.8138	1.58254	120
79.3084	68.1776	120
121.989	108.609	120
83.2147	54.6211	120
31.5527	20.7772	120
210.033	199.947	120
97.5501	94.9769	120
153.206	145.806	120
116.192	107.281	120
148.289	142.56	120
167.023	155.7	120
129.923	128.563	120
100.041	95.6224	120
126.767	110.041	120
124.807	119.387	120
73.1753	48.7087	120
23.9557	15.3828	120
72.7033	45.9537	120
34.2674	22.7922	120
92.7508	67.6246	120
164.863	152.532	120
125.321	117.405	120
25.1587	21.7053	120
123.569	108.129	120
60.8843	51.4534	120
194.802	187.189	120
128.23	128.23	120
98.8526	91.4788	120
59.9906	52.4715	120
40.8023	38.226	120
15.9135	9.54183	120
54.6746	47.8227	120
86.2841	65.7537	120
55.3559	45.4549	120
14.2544	6.62296	120
64.3702	48.5645	120
5.78289	2.71858	120
13.6561	11.9166	120
144.047	135.411	120
57.9416	27.9672	240
21.0646	6.69807	240
21.8332	6.73427	240
78.4565	47.7203	240
25.1225	9.40294	240
68.0279	43.8997	240
22.4578	8.08734	240
97.2375	67.1884	240
120.705	93.8514	240
131.484	88.5448	240
20.1004	10.1599	240
32.4304	16.0084	240
20.7565	3.86068	240
28.2897	15.9966	240
67.1457	40.6714	240
107.607	72.2641	240
35.0403	10.3717	240
29.0897	12.5395	240
10.0397	3.95126	240
38.766	23.7629	240
25.2821	9.78135	240
39.1362	22.2859	240
31.2377	14.8272	240
77.7973	50.4909	240
105.817	68.4074	240
22.782	3.76181	240
209.748	181.824	240
176.518	157.245	240
139.162	102.654	240
64.0395	43.7649	240
108.806	81.2276	240
63.6146	44.7547	240
30.7462	14.1836	240
27.3463	21.2706	240
47.7669	29.3479	240
89.6045	35.5851	240
34.9917	18.0293	240
13.2789	10.7311	240
271.064	256.787	240
355.949	339.015	240
278.755	260.985	240
238.082	200.297	240
34.737	32.5862	240
45.8515	36.4695	240
127.022	94.3389	240
85.4147	58.9585	240
220.811	172.286	240
89.459	53.5581	240
10.0858	2.73102	240
22.9185	16.887	240
5.9701	2.37525	240
12.8042	6.73618	240
11.037	1.63485	240
118.634	88.1492	240
47.4253	21.8309	240
23.7176	7.30691	240
63.6036	37.728	240
40.2957	15.928	240
90.741	55.0736	240
20.4554	7.86791	240
15.1755	2.42596	240
109.862	74.0243	240
193.729	149.291	240
60.5873	33.228	240
76.6073	46.9794	240
35.4838	14.0032	240
78.527	50.7881	240
100.949	63.0165	240
26.4969	9.51089	240
62.4371	39.6116	240
85.6293	52.9401	240
216.315	147.395	240
34.5305	20.8188	240
302.374	256.229	240
259.498	200.313	240
390.294	359.99	240
456.109	439.064	240
117.71	115.502	240
560.864	521.886	240
410.993	361.606	240
188.768	181.124	240
73.8526	72.4197	240
169.889	162.197	240
13.4161	4.65307	240
168.545	125.765	240
222.125	200.249	240
77.7606	74.8854	240
22.9686	10.4747	240
140.604	101.034	240
36.0016	20.2765	240
53.9178	35.151	240
158.541	79.785	240
20.8764	6.89549	240
113.076	90.789	240
67.5104	53.6638	240
22.1266	14.4256	240
62.9958	42.1776	240
37.149	16.6567	240
55.1486	37.2439	240
11.7469	5.20466	240
22.4002	16.9878	240
67.1422	50.1276	240
9.14556	2.97724	240
48.2158	18.9086	240
45.8263	25.839	240
17.1587	4.9905	240
11.3235	3.85095	240
144.365	129.683	240
235.377	218.102	240
101.488	99.2532	240
46.1084	45.5894	240
11.8469	7.77749	240
200.027	189.636	240
299.07	295.465	240
42.2664	24.8337	240
350.718	334.688	240
383.246	381.757	240
19.2588	8.45539	240
269.847	265.003	240
19.7423	15.6275	240
325.469	319.317	240
450.102	440.06	240
27.9715	19.7848	240
72.119	58.281	240
49.3668	34.3693	240
27.9345	10.0532	240
27.0004	10.2068	240
175.222	168.415	240
379.678	357.122	240
121.162	99.8803	240
51.5599	31.323	240
99.8476	83.1306	240
38.7019	19.7848	240
26.1707	11.1733	240
62.6765	43.6231	240
24.9861	5.6652	240
80.0639	54.427	240
32.5724	15.374	240
37.0039	20.8762	240
66.2588	40.7955	240
86.593	44.2709	240
24.9197	8.4286	240
61.9932	29.017	240
102.705	61.4052	240
10.7472	5.11999	240
10.088	4.2965	240
42.9548	20.4504	240
60.909	38.0102	240
56.9485	27.0139	240
60.935	39.4703	240
21.5584	4.79739	240
34.3899	16.0508	240
108.354	71.2376	240
69.964	28.9069	240
26.6835	10.9632	240
44.7793	12.0504	240
33.5683	7.00727	240
202.156	154.409	240
39.3632	15.8868	240
115.866	94.1456	240
237.999	213.444	240
105.904	66.7694	240
18.8963	6.0964	240
71.565	42.876	240
254.543	220.031	240
91.7372	50.5379	240
4.89115	1.82127	240
8.62107	3.65816	240
48.7913	20.4892	240
176.729	155.982	240
27.1045	18.2245	240
33.5808	30.9499	240
105.755	81.6847	240
21.4479	15.5118	240
55.2285	38.9321	240
169.212	146.552	240
321.887	305.964	240
86.4826	85.9927	240
10.4293	5.4917	240
324.997	314.134	240
18.822	4.75529	240
20.2283	5.61609	240
41.7523	19.6681	240
70.2918	54.9118	240
351.411	328.57	240
89.7683	73.8696	240
55.0161	32.8871	240
125.359	86.5217	240
23.3425	6.65581	240
328.168	325.783	240
28.0602	14.4368	240
278.275	270.399	240
429.606	416.874	240
250.076	250.076	240
27.1833	27.1833	240
262.914	262.914	240
336.088	336.088	240
53.9679	40.8542	240
406.677	401.191	240
37.5379	20.1033	240
369.831	362.135	240
80.1874	38.8801	240
357.778	357.778	240
9.94592	8.55697	240
17.5786	15.6019	240
86.4726	50.0638	240
16.8441	5.43477	240
66.9724	41.8024	240
17.7815	14.1364	240
36.2569	15.8508	240
110.412	93.3684	240
103.865	87.0275	240
5.81765	5.81765	240
55.4004	40.5909	240
87.5742	63.4574	240
7.73555	1.76003	240
91.8235	61.798	240
41.2814	23.0129	240
23.2824	11.0738	240
195.599	150.096	240
232.196	214.78	240
14.3714	14.2595	240
189.992	154.614	240
99.6469	81.601	240
310.56	281.469	240
311.829	254.851	240
15.8085	6.85562	240
307.256	244.535	240
405.623	367.741	240
221.644	221.596	240
90.9338	90.9338	240
352.854	308.127	240
247.486	222.387	240
237.734	222.981	240
62.6394	62.6468	240
303.835	288.351	240
49.1343	48.3188	240
88.1147	79.4619	240
19.9025	7.60097	240
231.669	193.413	240
81.1904	57.3535	240
386.192	346.816	240
258.923	219.236	240
247.774	213.915	240
263.601	211.925	240
77.3248	44.5755	240
82.6784	48.177	240
10.1881	3.83054	240
115.999	79.39	240
82.2186	51.5242	240
63.0267	35.3105	240
227.143	177.791	240
78.0371	49.4955	240
138.366	92.9707	240
21.7361	8.8759	240
26.111	12.088	240
12.9002	2.60393	240
63.1511	38.4011	240
244.383	185.868	240
37.451	23.11	240
94.882	61.1128	240
100.096	73.8827	240
74.5864	47.8962	240
70.4408	38.3604	240
85.4654	47.927	240
25.3469	11.4505	240
105.437	61.0895	240
255.139	205.6	240
240.121	202.655	240
209.582	164.789	240
125.907	96.5735	240
35.2182	15.193	240
22.1	9.4562	240
101.183	72.4301	240
120.294	100.418	240
88.9499	41.6997	240
72.7371	47.3866	240
98.6901	67.4307	240
34.3019	14.5202	240
76.7891	51.6861	240
95.928	72.0936	240
134.778	100.247	240
115.405	88.4538	240
120.634	90.7126	240
88.8054	64.7111	240
115.705	90.7553	240
31.2785	16.411	240
8.30389	5.12334	240
40.7266	31.3029	240
29.9015	19.0288	240
75.3777	46.1952	240
29.234	29.234	240
36.7678	36.7678	240
21.9604	12.9826	240
45.2684	21.97	240
109.89	101.124	240
125.705	117.011	240
71.2054	60.9881	240
49.9586	48.6435	240
13.2225	8.37055	240
41.7738	41.7738	240
13.535	10.6924	240
16.0634	14.2026	240
