# Supplementary material for: In vivo cell biological screening identifies an endocytic capture mechanism for T-tubule formation
Source: Nat Commun. 2020 Jul 24;11:3711. doi: 10.1038/s41467-020-17486-w (PMC7381618; doi:10.1038/s41467-020-17486-w)
Supplement: Supplementary file 12 — Source data [file 41467_2020_17486_MOESM12_ESM.zip › Fig6m_SourceData.xlsx]

## Sheet: Fig6m.csv
Fig 6m
		localisation ratio	p value localisation	perturbation, amplitude, % of wildtype		p values
	EHD1b	1.60117	0.000347392	133.669		0.0014852	EHD1b vs EHD1b-dEH
	EHD1b-BAR	1.2243	0.0112392	64.5198
	EHD1a	2.30943	5.32e-05	123.786		0.0392927	EHD1a vs EHD1a-dEH
	EHD1a-BAR	1.93906	0.00376372	87.5246
	Dnm2b	1.81485	1.7e-06	105.135		0.0614565	Dnm2b vs Dnm2b-DN
	Dnm2b-DN	1.74226	0.00116405	82.6941
	Dnm2a	1.14893	0.188803	90.8655		0.149508	Dnm2a vs Dnm2a-DN
	Dnm2a-DN	1.33517	0.0295213	70.345
	ARF6	1.04102	0.105971	94.0373		0.151778	ARF6 vs ARF6-DN
	ARF6-DN	1.0705	5.64e-05	113.516
	ARF1	1.09775	0.00238377	93.6964		0.193239	ARF1 vs ARF1-DN
	ARF1-DN	1.13312	0.00735092	105.056
	CDC42	1.4458	0.0015185	90.6926		0.683585	CDC42 vs CDC42-DN
	CDC42-DN	1.14671	0.145838	85.4541
