# Supplementary material for: In vivo cell biological screening identifies an endocytic capture mechanism for T-tubule formation
Source: Nat Commun. 2020 Jul 24;11:3711. doi: 10.1038/s41467-020-17486-w (PMC7381618; doi:10.1038/s41467-020-17486-w)
Supplement: Supplementary file 12 — Source data [file 41467_2020_17486_MOESM12_ESM.zip › Fig4g_SourceData.xlsx]

## Sheet: Fig4g.csv
Fig 4g
Fast (um)	Slow (um)
1.90101	1.16435
1.97802	1.17175
1.93022	1.11188
1.8757	1.33091
1.88982	1.23243
1.93336	1.18629
1.91142	1.15524
1.92629	1.16511
1.94377	1.14228
1.9056	1.1334
1.90882	1.15524
1.8875	1.11182
1.88232	1.09003
1.89111	1.02519
1.92319	1.10392
1.94481	1.16821
1.85117	1.15466
1.89715
1.9565
1.87071
1.89124
1.91037
1.89746
1.89138
1.94377
1.90353
1.9086
1.92078
