# Supplementary material for: In vivo cell biological screening identifies an endocytic capture mechanism for T-tubule formation
Source: Nat Commun. 2020 Jul 24;11:3711. doi: 10.1038/s41467-020-17486-w (PMC7381618; doi:10.1038/s41467-020-17486-w)
Supplement: Supplementary file 12 — Source data [file 41467_2020_17486_MOESM12_ESM.zip › FigS3c_SourceData.xlsx]

## Sheet: FigS3c.csv
Supplementary Fig 3c
um	240hpf
0-20	37
20-40	67
40-60	28
60-80	37
80-100	28
100-120	23
120-140	12
140-160	3
160-180	6
180-200	4
220-240	5
240-260	10
260-280	9
280-300	6
300-320	1
320-340	5
340-360	5
360-380	5
380-400	2
400-420	3
420-440	3
440-460	1
460-480	2
480-500	0
500-520	0
520-540	0
540-560	0
560-580	0
580-600	1
600-620	0
620-640	0
