# Supplementary material for: In vivo cell biological screening identifies an endocytic capture mechanism for T-tubule formation
Source: Nat Commun. 2020 Jul 24;11:3711. doi: 10.1038/s41467-020-17486-w (PMC7381618; doi:10.1038/s41467-020-17486-w)
Supplement: Supplementary file 12 — Source data [file 41467_2020_17486_MOESM12_ESM.zip › Fig3e_SourceData.xlsx]

## Sheet: Fig3e.csv
Fig 3e
2dpf		5dpf		10dpf
Area (um^2)	Split_length (um)	Area (um^2)	Split_length (um)	Area (um^2)	Split_length (um)
9.78427	19.1499	39.7856	56.3981	27.9672	43.511
8.53652	17.2106	9.03154	11.7275	6.69807	10.7422
6.71214	14.076	67.8963	99.6952	6.73427	11.8887
13.9028	23.7803	33.7488	46.1853	47.7203	69.9118
3.74057	6.35601	31.4729	43.5423	9.40294	13.0504
5.42943	8.58619	27.5488	41.9549	43.8997	82.2876
10.5457	16.4128	149.09	193.125	8.08734	14.5547
35.1623	62.5755	70.1365	84.5187	67.1884	104.584
35.5563	61.1404	97.8154	114.401	93.8514	139.736
40.4995	66.7735	127.476	150.469	88.5448	129.88
13.3181	21.6685	131.691	155.602	10.1599	13.9035
7.89718	14.3204	102.28	133.873	16.0084	24.9789
37.1408	53.7741	125.588	161.025	3.86068	6.56277
9.49413	18.359	129.88	155.77	15.9966	22.3985
6.92737	10.5336	126.672	159.801	40.6714	61.3455
5.70199	10.1232	141.849	160.988	72.2641	108.694
9.78734	12.9732	125.848	147.043	10.3717	19.1015
18.8738	28.9315	95.6294	136.398	12.5395	16.8947
34.7158	58.65	70.4331	72.4618	3.95126	5.59972
44.6007	68.4489	61.4156	78.8931	23.7629	32.8976
16.2418	27.3431	91.6338	125.586	9.78135	15.3553
47.6718	61.2977	125.668	149.554	22.2859	36.2459
36.1706	62.5594	15.7827	25.3985	14.8272	23.0103
34.577	63.5703	22.3476	30.2682	50.4909	81.3849
36.4218	64.3199	56.7554	69.1504	68.4074	111.906
45.1051	75.8225	35.9067	38.9913	3.76181	5.84587
37.0014	65.3536	122.791	146.019	181.824	252.324
32.3062	55.7127	14.8246	19.3888	157.245	197.648
12.122	19.6093	97.337	92.8904	102.654	153.364
33.1249	59.8276	105.55	126.426	43.7649	52.7388
67.6384	109.436	53.7363	67.6557	81.2276	124.148
20.4375	35.8723	224.823	251.08	44.7547	57.5353
36.8258	63.0582	204.727	238.281	14.1836	20.1344
41.0654	60.1637	190.002	294.381	21.2706	19.3343
23.7055	29.3632	9.0443	7.20157	29.3479	58.7182
42.2524	47.4981	143.838	171.665	35.5851	53.2009
12.4955	18.5218	140.371	186.286	18.0293	22.2635
39.8504	70.3422	118.812	153.931	10.7311	14.1069
28.6944	42.8386	73.2168	78.5418	256.787	329.04
49.7771	83.7383	67.8619	86.6333	339.015	402.922
36.2977	56.6947	121.744	134.864	260.985	354.562
7.93396	9.18009	154.871	191.415	200.297	315.91
11.3659	22.1694	107.272	124.698	32.5862	27.2028
27.2296	40.8364	144.154	150.699	36.4695	53.1939
42.4094	65.0202	130.013	123.541	94.3389	162.164
10.1453	16.667	252.692	288.936	58.9585	107.697
13.0902	25.9658	207.277	215.943	172.286	266.575
23.267	40.8621	185.322	206.424	53.5581	97.8904
40.3529	62.6427	69.1874	85.0385	2.73102	4.52455
86.5827	126.212	38.9015	43.6862	16.887	26.5133
7.46769	7.5049	113.509	140.153	2.37525	2.99148
37.5028	48.8506	206.484	252.819	6.73618	6.32818
70.2471	102.363	66.1524	85.593	1.63485	2.45285
1.42552	0.657129	179.169	210.027	88.1492	145.939
61.2874	79.7708	143.986	166.753	21.8309	39.1969
5.22525	3.32985	276.115	305.315	7.30691	9.11968
109.199	124.967	200.963	224.537	37.728	63.6055
50.9302	91.5086	19.3369	28.5621	15.928	26.265
66.2442	102.861	27.6719	28.894	55.0736	93.785
54.2061	85.1993	7.4171	12.6466	7.86791	13.93
65.8119	107.17	14.8604	59.9431	2.42596	2.86938
75.8763	112.446	10.3149	26.0691	74.0243	119.961
52.5342	70.4554	11.1301	24.8255	149.291	234.609
14.0296	18.5822	61.2836	96.9249	33.228	55.7092
10.9208	14.6516	18.9631	20.32	46.9794	71.7301
5.28969	8.87655	105.851	142.111	14.0032	20.8937
115.689	171.718	34.8255	82.9105	50.7881	76.2112
55.3469	86.3889	107.943	145.262	63.0165	91.6645
5.82598	13.0473	106.227	121.51	9.51089	15.9051
9.75277	17.4906	92.0689	129.544	39.6116	56.7841
9.36909	18.8356	92.7112	110.205	52.9401	86.3229
8.48168	16.7336	167.416	199.816	147.395	222.309
42.4329	64.5675	194.227	245.103	20.8188	29.8012
9.6599	19.0795	208.819	280.165	256.229	357.049
9.45149	13.0457	102.918	143.922	200.313	288.882
15.3833	22.8501	128.55	156.273	359.99	449.839
16.1437	25.5682	21.3111	17.1455	439.064	497.414
50.3179	71.9028	60.8135	84.856	115.502	123.118
5.9467	5.61763	21.1924	25.3596	521.886	655.291
21.1519	27.259	11.6793	10.761	361.606	494.14
27.3144	38.3435	32.4501	29.7861	181.124	207.347
32.0421	52.189	68.4857	99.5802	72.4197	68.9672
51.6382	67.9852	14.3654	15.458	162.197	211.11
48.7759	76.4375	99.551	147.288	4.65307	5.36072
49.6914	84.0012	146.663	183.074	125.765	184.336
33.1683	44.6758	97.5316	149.667	200.249	279.952
64.62	71.2939	112.671	155.765	74.8854	84.8923
49.972	59.7814	193.271	259.524	10.4747	16.6184
71.882	87.929	13.9986	9.83587	101.034	153.638
129.891	176.897	91.3321	122.622	20.2765	24.7081
58.5537	65.8333	168.548	218.455	35.151	57.4499
2.30602	1.62037	24.8895	37.3864	79.785	122.136
6.2621	11.5147	25.7423	35.9979	6.89549	11.636
6.68458	9.67518	1.58254	0.594501	90.789	148.851
33.945	59.3733	68.1776	84.8072	53.6638	84.4156
26.1421	37.3303	108.609	156.314	14.4256	17.0479
33.6574	59.5904	54.6211	86.7582	42.1776	65.0624
26.0706	48.4901	20.7772	36.052	16.6567	27.6168
32.6456	45.6726	199.947	231.779	37.2439	59.6472
35.9846	43.5692	94.9769	127.68	5.20466	6.03027
16.1421	20.3644	145.806	179.8	16.9878	26.7997
12.2454	16.0835	107.281	149.669	50.1276	86.514
84.9705	144.146	142.56	185.842	2.97724	4.32642
67.5771	111.393	155.7	206.703	18.9086	32.0462
43.6123	70.2107	128.563	166.674	25.839	48.2164
58.3644	90.9472	95.6224	133.104	4.9905	7.48079
64.2225	106.235	110.041	133.454	3.85095	3.44712
31.7347	55.3837	119.387	162.69	129.683	180.557
44.5598	74.6111	48.7087	79.8462	218.102	306.295
39.9215	65.8809	15.3828	25.6517	99.2532	124.6
25.4988	44.5588	45.9537	73.8028	45.5894	31.1581
49.4621	82.6997	22.7922	28.8602	7.77749	9.65526
23.0412	40.801	67.6246	104.532	189.636	237.747
12.2552	18.636	152.532	208.051	295.465	360.757
33.4056	56.9109	117.405	149.797	24.8337	32.1333
7.14528	11.0713	21.7053	24.7174	334.688	420.135
46.4598	77.1958	108.129	165.268	381.757	450.298
24.4275	44.1804	51.4534	70.1645	8.45539	8.75274
11.4712	17.611	187.189	247.334	265.003	303.53
17.6394	24.0771	128.23	193.581	15.6275	14.2834
38.7219	63.1922	91.4788	121.987	319.317	386.343
52.9718	77.7373	52.4715	62.312	440.06	565.692
15.5983	15.6518	38.226	45.7482	19.7848	8.42161
11.8847	12.3253	9.54183	11.9481	58.281	71.9665
10.5855	4.60151	47.8227	67.2488	34.3693	40.0518
9.92852	12.6481	65.7537	80.6352	10.0532	14.7691
22.7981	30.5707	45.4549	53.4949	10.2068	9.29009
24.6084	21.2425	6.62296	7.07926	168.415	201.559
15.315	7.71442	48.5645	65.2555	357.122	443.189
8.7382	15.3972	2.71858	4.39242	99.8803	143.746
7.01399	13.085	11.9166	17.4579	31.323	45.4456
		135.411	173.827	83.1306	121.617
				19.7848	25.4748
				11.1733	19.3422
				43.6231	68.3481
				5.6652	8.53396
				54.427	89.9959
				15.374	28.0974
				20.8762	32.8349
				40.7955	66.9645
				44.2709	74.026
				8.4286	16.1493
				29.017	38.9823
				61.4052	92.2767
				5.11999	4.36407
				4.2965	5.92916
				20.4504	33.7706
				38.0102	60.2096
				27.0139	43.3557
				39.4703	71.4787
				4.79739	5.42774
				16.0508	28.35
				71.2376	123.763
				28.9069	48.6984
				10.9632	14.0108
				12.0504	17.6381
				7.00727	9.37554
				154.409	211.969
				15.8868	23.952
				94.1456	134.255
				213.444	266.951
				66.7694	107.395
				6.0964	8.16196
				42.876	65.1516
				220.031	311.084
				50.5379	91.9158
				1.82127	1.70167
				3.65816	1.85729
				20.4892	29.2248
				155.982	221.964
				18.2245	21.6338
				30.9499	25.6261
				81.6847	116.264
				15.5118	14.9409
				38.9321	38.8425
				146.552	199.829
				305.964	403.946
				85.9927	80.5831
				5.4917	6.91786
				314.134	399.989
				4.75529	5.05731
				5.61609	1.92687
				19.6681	28.1339
				54.9118	71.5789
				328.57	432.436
				73.8696	87.9334
				32.8871	33.9604
				86.5217	111.304
				6.65581	9.0161
				325.783	396.58
				14.4368	16.1882
				270.399	328.925
				416.874	542.093
				250.076	281.528
				27.1833	9.674
				262.914	343.94
				336.088	407.467
				40.8542	43.7689
				401.191	482.8
				20.1033	22.7266
				362.135	411.3
				38.8801	58.442
				357.778	420.678
				8.55697	3.67068
				15.6019	5.55872
				50.0638	92.5641
				5.43477	2.18958
				41.8024	53.7833
				14.1364	11.4858
				15.8508	18.1061
				93.3684	148.965
				87.0275	117.091
				5.81765	2.30374
				40.5909	56.7799
				63.4574	101.188
				1.76003	1.93217
				61.798	88.5813
				23.0129	37.2152
				11.0738	16.7081
				150.096	224.314
				214.78	275.549
				14.2595	3.73168
				154.614	224.739
				81.601	73.096
				281.469	399.034
				254.851	338.779
				6.85562	5.74851
				244.535	320.514
				367.741	488.92
				221.596	284.111
				90.9338	92.462
				308.127	423.907
				222.387	285.644
				222.981	284.024
				62.6468	72.31
				288.351	380.764
				48.3188	62.6982
				79.4619	114.26
				7.60097	11.3571
				193.413	259.651
				57.3535	67.8761
				346.816	471.248
				219.236	310.518
				213.915	297.375
				211.925	293.157
				44.5755	70.4293
				48.177	74.9114
				3.83054	4.07407
				79.39	116.952
				51.5242	84.0782
				35.3105	60.6061
				177.791	248.259
				49.4955	74.8315
				92.9707	136.302
				8.8759	7.49805
				12.088	19.4649
				2.60393	1.60328
				38.4011	56.7801
				185.868	266.713
				23.11	35.9423
				61.1128	105.664
				73.8827	105.437
				47.8962	75.7915
				38.3604	42.5645
				47.927	79.1887
				11.4505	18.6686
				61.0895	91.4576
				205.6	292.023
				202.655	299.689
				164.789	260.305
				96.5735	151.308
				15.193	22.8171
				9.4562	13.4685
				72.4301	104.356
				100.418	140.257
				41.6997	57.3563
				47.3866	72.2735
				67.4307	106.347
				14.5202	13.1634
				51.6861	75.5067
				72.0936	95.0642
				100.247	147.706
				88.4538	135.225
				90.7126	130.52
				64.7111	91.6875
				90.7553	137.579
				16.411	23.6458
				5.12334	5.36411
				31.3029	50.342
				19.0288	23.9629
				46.1952	49.4641
				29.234	43.1994
				36.7678	33.5567
				12.9826	22.0671
				21.97	19.1654
				101.124	124.514
				117.011	144.209
				60.9881	90.516
				48.6435	62.8869
				8.37055	9.18322
				41.7738	36.2124
				10.6924	3.62084
				14.2026	5.66394
