# Supplementary material for: In vivo cell biological screening identifies an endocytic capture mechanism for T-tubule formation
Source: Nat Commun. 2020 Jul 24;11:3711. doi: 10.1038/s41467-020-17486-w (PMC7381618; doi:10.1038/s41467-020-17486-w)
Supplement: Supplementary file 12 — Source data [file 41467_2020_17486_MOESM12_ESM.zip › FigS8i_SourceData.xlsx]

## Sheet: FigS8i.csv
Supplementary Fig 8i
	localisation ratio	p value localisation	perturbation, amplitude, % of wildtype	p value perturbation
Rab6a-DN	73.4567	0.00793386	73.4567	0.00907827
Rab6a (wt)	36.1924	0.00429165	36.1924	0.0010247
Rab6a-CA	83.3184	0.000158978	83.3184	0.0686472
Rab23-DN	58.4979	0.0358922	58.4979	0.000406537
Rab23 (wt)	39.7269	0.0169656	39.7269	0.000623003
Rab23-CA	71.255	0.00837264	71.255	0.015139
Rab11ba-DN	79.8453	2.55e-05	79.8453	0.0118496
Rab11ba (wt)	43.6254	0.000225603	43.6254	0.00422265
Rab11ba-CA	59.3403	0.00825109	59.3403	0.033788
Rab4a-DN	94.8659	0.00847397	94.8659	0.392262
Rab4a (wt)	45.7381	0.0168067	45.7381	0.0297842
Rab4a-CA	91.567	0.000799714	91.567	0.262699
Rab22a-DN	71.1875	0.0338864	71.1875	0.0912178
Rab22a (wt)	45.8554	0.308398	45.8554	0.0165734
Rab22a-CA	70.4958	3.27e-05	70.4958	0.00905163
Rab5c-DN	79.5635	0.000447962	79.5635	0.0605653
Rab5c (wt)	47.1154	0.0161408	47.1154	0.00295286
Rab5c-CA	57.9277	0.00159233	57.9277	0.0301645
Rab11a-DN	55.6267	0.0416992	55.6267	0.0198487
Rab11a (wt)	51.9802	0.0021776	51.9802	0.0148636
Rab11a-CA	36.8761	0.08196	36.8761	0.000302176
Rab28-DN	42.1062	0.0743202	42.1062	0.00289028
Rab28 (wt)	52.7043	0.00806249	52.7043	0.0149744
Rab28-CA	68.3886	0.347879	68.3886	0.0137422
Rab33bb-DN	97.9314	8.2e-05	97.9314	0.568779
Rab33bb (wt)	100.283	1.08e-06	100.283	0.895364
Rab33bb-CA	92.1478	0.000169635	92.1478	0.419563
Rab32b-DN	56.7303	0.0567584	56.7303	0.00236123
Rab32b (wt)	167.048	3.74e-07	167.048	0.0544681
Rab32b-CA	95.0087	5e-05	95.0087	0.548276
Rab40b-DN	77.2435	0.131178	77.2435	0.0519496
Rab40b (wt)	92.2329	0.00413159	92.2329	0.487424
Rab40b-CA	75.4981	0.189523	75.4981	0.0491507
Rab13-DN	74.555	0.00419267	74.555	0.175238
Rab13 (wt)	59.43	8.09e-05	59.43	0.0145982
Rab13-CA	88.1695	0.00590828	88.1695	0.328823
Rab37-DN	111.608	7.22e-05	111.608	0.111013
Rab37 (wt)	109.967	0.00020044	109.967	0.0907199
Rab37-CA	138.756	0.00162848	138.756	0.0792837
Rab26-DN	92.0129	0.0112191	92.0129	0.048034
Rab26 (wt)	128.189	0.0120049	128.189	0.00883805
Rab26-CA	93.8541	0.0376367	93.8541	0.50561
Rab38a-DN	95.6033	0.023268	95.6033	0.252599
Rab38a (wt)	101.958	0.000494515	101.958	0.927631
Rab38a-CA	123.147	0.000149868	123.147	0.255982
Rab8a-DN	96.0128	0.0196078	96.0128	0.971951
Rab8a (wt)	65.645	0.0133392	65.645	0.0644731
Rab8a-CA	77.658	0.00034272	77.658	0.0161049
Rab8b-DN	88.1754	0.0171402	88.1754	0.0146524
Rab8b (wt)	79.4589	0.00809165	79.4589	0.0625102
Rab8b-CA	110.546	0.00557468	110.546	0.165236
