# Supplementary material for: In vivo cell biological screening identifies an endocytic capture mechanism for T-tubule formation
Source: Nat Commun. 2020 Jul 24;11:3711. doi: 10.1038/s41467-020-17486-w (PMC7381618; doi:10.1038/s41467-020-17486-w)
Supplement: Supplementary file 12 — Source data [file 41467_2020_17486_MOESM12_ESM.zip › Fig7h_SourceData.xlsx]

## Sheet: Fig7h.csv
Fig 7h
		CAAX data				Marker data
		CaaX SL	CaaX TT	CaaX IT		Marker SL	Marker TT	Marker IT		localisation ratio	p value localisation
	LactC2 (PS)	65.31	19.9237	14.7663		62.5756	24.7394	12.6851		1.95027	9.4e-06
	BTK PI(3,4,5)P3	69.5627	18.6083	11.829		63.7127	21.7044	14.5829		1.48834	0.00194505
	PLC-D PI(4,5)P2	66.7848	18.9057	14.3095		66.7075	19.7225	13.5701		1.45338	0.0261043
	INGdomain (PI5P)	72.4252	17.5725	10.0023		32.5092	35.6208	31.87		1.11769	0.00110322
	FAPPI	67.0072	19.0845	13.9083		48.4459	25.0862	26.468		0.947793	0.367768
