# Supplementary material for: In vivo cell biological screening identifies an endocytic capture mechanism for T-tubule formation
Source: Nat Commun. 2020 Jul 24;11:3711. doi: 10.1038/s41467-020-17486-w (PMC7381618; doi:10.1038/s41467-020-17486-w)
Supplement: Supplementary file 12 — Source data [file 41467_2020_17486_MOESM12_ESM.zip › Fig3g_SourceData.xlsx]

## Sheet: Fig3g.csv
Fig. 3g
x diameter	y diameter
98	70
123	61
100	54
101	56
92	52
108	65
96	59
91	61
103	67
96	55
83	49
80	49
97	52
76	60
99	70
91	57
106	70
