# Supplementary material for: In vivo cell biological screening identifies an endocytic capture mechanism for T-tubule formation
Source: Nat Commun. 2020 Jul 24;11:3711. doi: 10.1038/s41467-020-17486-w (PMC7381618; doi:10.1038/s41467-020-17486-w)
Supplement: Supplementary file 12 — Source data [file 41467_2020_17486_MOESM12_ESM.zip › Fig3f_SourceData.xlsx]

## Sheet: Fig3f.csv
Fig 3f
somite width (um)	dpf
78.2	1
80.8	1
73.8	1
68.2	1
80.2	1
81	1
78.6	1
81.4	1
75	1
80.2	1
76.2	1
75.6	1
79	1
79.4	1
73.6	1
72	1
80.6	1
77.6	1
75.4	1
73.2	1
78.2	1
72	1
79.2	1
76.2	1
77.8	1
77.4	1
96.6	2
101.6	2
92	2
90.8	2
95.4	2
86.2	2
92.4	2
96.8	2
96.8	2
98.2	2
96.6	2
98.4	2
86.6	2
89.2	2
93.8	2
90.2	2
95.4	2
98.6	2
85.6	2
91.6	2
91.2	2
90.2	2
93.4	2
89.4	2
100	2
97	2
92.6	2
94.4	2
96	2
89.4	2
91	2
90	2
92.2	2
94.6	2
97	2
94	2
99.4	3
86	3
95.4	3
96.6	3
102.8	3
96.6	3
103.4	3
91.4	3
103.2	3
93.8	3
107.8	3
95	3
105.2	3
104.4	3
93	3
97.6	3
93.4	3
96.8	3
100	3
98.6	3
97.6	3
94	3
83.8	3
86.8	3
98.2	3
86.8	3
96.8	3
93.2	3
97.4	3
98.8	3
97.4	3
104.2	3
103	3
104.8	3
104.2	3
110.2	3
102.8	3
97.8	3
95.6	4
108.2	4
102.4	4
94.8	4
102.4	4
99.4	4
99.6	4
101.8	4
103	4
102.6	4
101	4
101	4
106.6	4
99	4
102	4
98.8	4
106.4	4
105	4
103	4
107.2	4
104.2	4
107.8	4
104.4	4
111.6	4
100.6	4
98.8	4
104.2	4
97.4	4
104.6	4
107.6	4
103.4	4
108.2	5
107.2	5
107.4	5
112.6	5
103	5
110	5
106	5
104.8	5
98	5
116.2	5
107.2	5
105.4	5
112.8	5
114	5
112.2	5
108	5
111.4	5
109	5
108	5
105.2	5
108.6	5
113	5
91.4	5
104.2	5
105.4	5
107	5
106.4	5
108.4	5
113.6	5
104	6
113.6	6
111	6
104.8	6
111	6
107.6	6
111.4	6
106.6	6
102.2	6
104.6	6
114.2	6
107.4	6
106.6	6
113.6	6
113.2	6
108.4	6
102.6	6
116.8	6
107.8	6
112.2	6
109.4	6
109.8	6
109	6
110	6
115.6	6
107.6	6
113	6
120.2	6
110.4	6
118	6
111.4	6
112.6	7
120.2	7
121.8	7
120.2	7
106.8	7
121.2	7
119.4	7
115.4	7
121	7
119.6	7
114	7
116.8	7
116.4	7
127	7
114.4	7
115.4	7
116.6	7
123.2	7
118	7
106	7
124	7
119.8	7
125.8	7
129	7
118.8	7
125.2	7
114.8	7
113.6	7
117	7
119	7
128.4	7
114.4	7
109.2	7
119.2	7
126.2	8
135.4	8
127.4	8
129.2	8
139.4	8
131.8	8
133.6	8
131.8	8
127.4	8
130.4	8
126.6	8
130	8
111.6	8
127.4	8
129.6	8
128.2	8
135.6	8
118.6	8
134.4	8
118.6	8
125.8	8
123	8
113.8	8
132.8	8
140.2	8
134	8
120.2	8
113.2	8
131.4	8
137.6	8
123.2	8
134	8
138	9
142	9
156.8	9
158.8	9
155.2	9
139.4	9
158.2	9
143.6	9
151.8	9
145	9
147.2	9
155.8	9
134.8	9
149.4	9
147.2	9
145.2	9
148.6	9
153.2	9
147	9
137.8	9
144.2	9
137.2	9
144.6	9
149	9
154.4	9
149	9
141.6	9
154	9
145.6	9
136.8	9
139.2	9
148	9
143.4	9
144	9
154.8	10
157	10
162.2	10
166.4	10
139.8	10
146.2	10
159.4	10
171	10
139.2	10
162	10
162.8	10
152.2	10
173.4	10
164	10
150.2	10
157.4	10
161.4	10
145.6	10
130.6	10
158.6	10
176	10
159.2	10
163.4	10
161.2	10
156	10
153.8	10
167	10
160.2	10
148.8	10
155.2	10
147	10
149.4	10
155	10
144	10
150.2	10
150.6	10
157.6	10
163.4	10
