# Supplementary material for: In vivo cell biological screening identifies an endocytic capture mechanism for T-tubule formation
Source: Nat Commun. 2020 Jul 24;11:3711. doi: 10.1038/s41467-020-17486-w (PMC7381618; doi:10.1038/s41467-020-17486-w)
Supplement: Supplementary file 12 — Source data [file 41467_2020_17486_MOESM12_ESM.zip › Fig8i_SourceData.xlsx]

## Sheet: Fig8i.csv
Fig 8i
	localisation ratio	p value localisation	perturbation, amplitude, % of wildtype	p value perturbation
Rab33bb	4.74473	1.08e-06	100.283	0.895364
Rab32b	4.65801	3.74e-07	167.048	0.0544681
Rab40b	2.17822	0.00413159	92.2329	0.487424
Rab13	1.68838	8.09e-05	59.43	0.0145982
Rab37	1.63376	0.00020044	109.967	0.0907199
Rab26	1.57787	0.0120049	128.189	0.00883805
Rab38a	1.53244	0.000494515	101.958	0.927631
Rab8a	1.36285	0.0133392	65.645	0.0644731
Rab19	1.34255	0.0527349	77.7669	0.113499
Rab8b	1.33624	0.00809165	79.4589	0.0625102
Rab38b	1.27045	0.000792751	106.214	0.517524
Rab41	1.23842	0.138961	95.1489	0.648556
Rab38c	1.20912	0.00504561	97.4541	0.549259
Rab44	1.20444	0.0612168	78.956	0.102298
Rab35b	1.19448	0.0758374	112.593	0.414907
Rab35a	1.18541	0.182017	115.337	0.0963785
Rab9a	1.18291	0.0051494	71.349	0.0744051
Rab43	1.15515	0.032856	89.8929	0.253987
Rab40c	1.15279	0.059933	90.9864	0.281914
Rab12	1.15112	0.0504398	89.5079	0.184428
Rab11a	1.14023	0.0021776	51.9802	0.0148636
Rab39a	1.13695	0.000492879	95.7188	0.418015
Rab33ba	1.13306	0.0136283	86.4804	0.463084
Rab6ba	1.12652	0.000143022	76.8252	0.114149
Rab3da	1.12504	0.00387556	103.019	0.973089
Rab34a	1.12108	0.0768964	82.3495	0.103672
Rab10	1.12009	0.000136001	84.4473	0.112066
Rab27b	1.11891	0.000259635	95.0869	0.418613
Rab11bb	1.11376	0.0953903	68.1717	0.0552413
Rab3ab	1.10722	3.16e-05	112.653	0.331566
Rab24	1.1041	0.00847119	83.8222	0.099995
Rab3db	1.10355	0.0165447	94.7174	0.406499
Rab6bb	1.10196	0.0107644	88.0249	0.444744
Rab28	1.1006	0.00806249	52.7043	0.0149744
Rab23	1.09849	0.0169656	39.7269	0.000623003
Rab5b	1.09841	8.26e-05	55.2349	0.00702153
Rab25b	1.09801	0.000714943	98.234	0.742121
Rab4b	1.09683	0.00693472	70.2104	0.0066337
Rab15	1.09532	0.00392158	104.163	0.599559
Rab14l	1.09524	0.000138102	65.017	0.0456752
Rab5c	1.0944	0.0161408	47.1154	0.00295286
Rab7a	1.0935	1.21e-05	85.4327	0.0690979
Rab42a	1.09266	0.0160176	108.828	0.826267
Rab33a	1.09176	0.0832537	88.4252	0.193664
Rab20	1.09014	0.227607	99.015	0.502026
Rab39bb	1.0901	0.0655113	108.303	0.852897
Rab11ba	1.08957	0.000225603	43.6254	0.00422265
Rab25a	1.08699	0.0562723	87.5796	0.022259
Rab9b	1.08333	0.001159	58.663	0.0433662
Rab11al	1.08328	0.00512361	70.0216	0.0041236
Rab1ab	1.0829	8.91e-05	76.6569	0.000779565
Rab4a	1.08224	0.0168067	45.7381	0.0297842
Rab18a	1.0807	0.00438448	87.9883	0.25275
Rab3b	1.07957	0.000535051	86.7519	0.250252
Rab31	1.07951	0.000879187	92.0684	0.150729
Rab34b	1.07891	0.00106034	124.41	0.0066337
Rab5aa	1.07872	6.24e-05	71.6361	0.0661738
Rab1bb	1.0783	0.0383955	84.9738	0.147269
Rab3c	1.07815	0.0193604	104.354	0.46034
Rab14	1.07638	0.00809863	69.6515	0.00528474
Rab3aa	1.07578	0.00393695	96.6882	0.576175
Rab32a	1.0749	3.73e-06	61.3602	0.0274307
Rab2a	1.07474	5.41e-05	95.8129	0.659245
Rab27a	1.07431	0.00109378	85.947	0.060708
Rab6a	1.07382	0.00429165	36.1924	0.0010247
Rab18b	1.06964	0.00695361	60.4835	0.0535152
Rab39ba	1.06631	0.0173671	91.5748	0.418015
Rab42b	1.06554	0.0488362	89.364	0.324666
Rab36	1.06495	0.0864012	60.3636	0.0840035
Rab7b	1.06227	0.00188389	101.372	0.579053
Rab1ba	1.06141	0.00200267	81.6992	0.0547843
Rab30	1.05977	0.0590983	87.1954	0.00709242
Rab1aa	1.05111	0.0643008	60.131	0.0052186
Rab5ab	1.04697	0.364857	66.295	0.0012192
Rab22a	1.03393	0.308398	45.8554	0.0165734
Rab21	1.02285	0.170852	79.6798	0.188238
