# Supplementary material for: In vivo cell biological screening identifies an endocytic capture mechanism for T-tubule formation
Source: Nat Commun. 2020 Jul 24;11:3711. doi: 10.1038/s41467-020-17486-w (PMC7381618; doi:10.1038/s41467-020-17486-w)
Supplement: Supplementary file 12 — Source data [file 41467_2020_17486_MOESM12_ESM.zip › Fig4k_SourceData.xlsx]

## Sheet: Fig4k.csv
Fig 4k
WT (nm)	ttn-/- +SR (nm)	ttn-/- -SR (nm)
61	49	22
81	45	21
99	27	26
82	24	37
81	50	26
68	65	26
72	32	23
90	34	25
99	36	23
66	29	16
108	46	24
83	59	21
86	40	13
70	48	22
49	39	22
79	40	22
61	46	23
67	41	21
84	38	21
59	63
58	46
72	60
81
92
92
92
108
79
73
71
77
88
92
88
62
58
70
77
67
75
96
70
